# Supplementary material for: Fruit and Vegetable Supplemented-Diet Ameliorates Dextran Sodium Sulfate (DSS)-Induced Colitis by Modulating Host Transcriptome and Gut Metagenome Response
Source: Nutrients. 2026 Mar 16;18(6):937. doi: 10.3390/nu18060937 (PMC13029192; doi:10.3390/nu18060937)
Supplement: Supplementary file 1 [file nutrients-18-00937-s001.zip]

Archive with 9 entries (9 files):
- FigS1_Feed consumptiom.pptx
- FigS2_Supplemntary Volcanos.pptx
- FigS3_Microbiome composition.pptx
- Table S1. Swine diet composition.xlsx
- Table S2. Clinical Measures.xlsx
- Table S3. Morphometric Analysis PCM.xlsx
- Table S4. Differential genus abundance.xlsx
- Table S5. SEED functions.xlsx
- Table S6. KEGG and EC  abundance.xlsx
