# Supplementary material for: Fruit and Vegetable Supplemented-Diet Ameliorates Dextran Sodium Sulfate (DSS)-Induced Colitis by Modulating Host Transcriptome and Gut Metagenome Response
Source: Nutrients. 2026 Mar 16;18(6):937. doi: 10.3390/nu18060937 (PMC13029192; doi:10.3390/nu18060937)
Supplement: Supplementary file 1 [file nutrients-18-00937-s001.zip › Table S1. Swine diet composition.xlsx]

## Sheet: Diet Composition
Table S1. Swine diet composition
Nutrients g /Kg diet	Growth Diet	Contol Diet	Half-FV diet	Full-FV diet
Protein	160.8	159.63	160.07	159.97
Carbohydrate	483.51	494.54	501.7	509.49
Fat	61.13	61.09	61.89	60.71
Fiber	95.67	91.38	98.81	106.19
Total Kcal/Kg diet	3127.41	3166.49	3204.09	3224.23
Ingredients (g)
Corn	715	736	690	645
46% Soybean Meal	212	176	173	169
Chicken_liophilized	0	18.8	18.8	18.8
Fruit Mix	0	0	34.9	69.8
Vegetable Mix	0	0	14.7	29.5
Salt	4	4	4	4
Calcium Carbonate	11.7	11.9	10.8	11.8
Swine Vitamins_Minerals	4	4	4	4
Methionine	2.1	2.3	2.4	2.5
Lysine	5.5	6	6.2	6.3
Threonine	2.1	2.3	2.4	2.5
Soybean oil	32	27	27	25
Monocalcium phosphate	11	11	11	11
Tryptophan	0.6	0.7	0.8	0.8
	1000	1000	1000	1000
Analysis of dietary main ingredients*
Nutrient	liophilized fruit mix	liophilized vegetable mix	liophilized chicken	Corn	Soybean
Protein, g/ 100 g	4.69	22	69.8	6.94	46.81
Carbohydrate, g/ 100 g	82.53	58.92	<0.5	74.2	32.99
Fat, g/ 100 g	5.68	5.37	25.44	3.97	3.85
Ash, g/ 100 g	2.58	9.61	3.86	1.49	6.55
Moisture, g/ 100 g	5.3	4.1	2.03	13.4	9.8
Total dietary Fiber, g/ 100 g	20.3	32.1	ND	8.4	16.8
. Soluble-calc	3.1	6.5	ND	0.6	1.4
.Insoluble	17.2	25.6	ND	7.8	15.4
*Samples derived from liophilized Fruit mix (equal parts of Strawberry, Bueberry, Blackberry, seedless green grapes and red Gala apples without seed) vegetable mix (equal parts of Spinach, Kale, celery, green beans and brocoli) or skinlesscooked breast chicken after liophilization. A 100 gr sample was processed by Eurofins Nutrition Analysis center (DesMoines, Iowa) for Carbohydrate, Fiber comple…
Composition of Fruit and Vegetable Mix*
Produce	0.5cup	% dry	Dried Equivalent 1/2 cup	Dried Equivalent 1 cup	Dried Equivalent 0.7 cup
Strawberry	78	9.75	7.605
Blueberry	80	15.15	12.12
Grapes	76	19.88	15.1088
Blackberry	70	14.48	10.136
Apple	49	14.97	7.3353
			52.3051
Spinach	19	7.66	1.4554	2.9108	2.03756
Kale	17	8.51	1.4467	2.8934	2.02538
Celery	59	5	2.95	5.9	4.13
Brocoli	56	9.46	5.2976	10.5952	7.41664
Green beans	63	7.39	4.6557	9.3114	6.51798
					22.1276
Chicken-2 servings	56.68	24.88			14.1
*Each produce was weighed before and after frreze-drying to determine weight per matching volume.
A Full FV-diet requires 52 grs of Fruit mix and 22 ghrs of Vegetable mix per day. Diets were formulated
estimating a consumptiom of 750 grs total diet/day .
