# Supplementary material for: Fruit and Vegetable Supplemented-Diet Ameliorates Dextran Sodium Sulfate (DSS)-Induced Colitis by Modulating Host Transcriptome and Gut Metagenome Response
Source: Nutrients. 2026 Mar 16;18(6):937. doi: 10.3390/nu18060937 (PMC13029192; doi:10.3390/nu18060937)
Supplement: Supplementary file 1 [file nutrients-18-00937-s001.zip › Table S2. Clinical Measures.xlsx]

## Sheet: Sheet1
Table S2. Clinical measures
Body weight assesment
	Treatment
	Full-FV		Half-FV		DSS		Control	p-value
Time
Wk 0	8.18 ± 0.21		8.18 ± 0.21		8.18 ±0.19		7.96 ± 0.20	0.8508
Wk 1	9.28 ± 0.27		9.34 ±0.30		9.48 ±0.33		8.50 ±0.34	0.1855
Wk 2	12.51±0.50 b		12.38 ±0.33 b		11.75 ± 0.44 ab		10.83 ±0.48 a	0.0673
Wk 4	19.60±0.89		19.54 ±0.40		18.24 ±0.60		17.50 ±0.99	0.16
Wk 5	24.80±1.10 b		24.48 ±0.51 ab		22.30 ±1.04 ab		21.83 ±1.08 a	0.0903
Wk 6	29.61 ± 1.63		28.14 ± 0.82		28.04 ±1.27		27.33± 1.41	0.6737
Data represents Mean ±SE of weights measures collected at different weeks. Differences
in superscript letters denotes statistical significance (p<0.05) after ANOVA and pairwise comparisons
Disease activity index (DAI) mean scores at each day
Day post DSS challenge	Treatnent	Mean separation group	Mean	StdErr
5	Half-DSS	A	0.75	0.2336
5	Full-DSS	AB	0.625	0.2336
5	DSS	AB	0.5	0.2336
5	Control	B	0	0.2698
6	Half-DSS	A	1.125	0.4315
6	DSS	A	1.125	0.3146
6	Full-DSS	A	0.75	0.2336
6	Control	B	0	0.2698
7	DSS	AB	1.5	0.9047
7	Half-DSS	A	1	0.3146
7	Full-DSS	AB	0.5	0.3146
7	Control	B	0	0.2698
8	Half-DSS	A	2.125	0.9047
8	DSS	AB	1.375	0.9047
8	Full-DSS	A	0.75	0.2336
8	Control	B	0	0.2698
9	DSS	AB	1.625	0.9047
9	Half-DSS	A	1.625	0.6783
9	Full-DSS	A	1.375	0.4315
9	Control	B	0	0.2698
10	DSS	AB	1.75	0.9047
10	Half-DSS	A	1.75	0.6783
10	Full-DSS	AB	0.75	0.4315
10	Control	B	0	0.2698
11	Half-DSS	A	2	0.9047
11	Full-DSS	AB	1	0.4315
11	DSS	AB	0.75	0.6783
11	Control	B	0	0.2698
12	Half-DSS	A	1.125	0.3146
12	DSS	AB	0.75	0.6783
12	Full-DSS	AB	0.5	0.2336
12	Control	B	0	0.2698
13	Half-DSS	A	1.875	0.3146
13	DSS	B	1	0.2336
13	Full-DSS	BC	0.75	0.3146
13	Control	C	0	0.2698
Individual Disease activity Index were calculated for each pig by adding the stool consistency score and Fecal occult blood score using scales from 0-4 to reflect severity as described in Materials and Methods. Treatment means were estimated at each day and pairwise comparison among treatment means were obtained from a two-way treatment X day ANOVA modeling repeated measures across days on each p…
