# Supplementary material for: Fruit and Vegetable Supplemented-Diet Ameliorates Dextran Sodium Sulfate (DSS)-Induced Colitis by Modulating Host Transcriptome and Gut Metagenome Response
Source: Nutrients. 2026 Mar 16;18(6):937. doi: 10.3390/nu18060937 (PMC13029192; doi:10.3390/nu18060937)
Supplement: Supplementary file 1 [file nutrients-18-00937-s001.zip › Table S3. Morphometric Analysis PCM.xlsx]

## Sheet: Table S3. Histopathology data
Table S3. Morphometric analysis of Proximal colon mucosa
	Treatment group
Measure	Control	DSS	Half-FV+DSS	Full-FV +DSS	p-value
Mucosal area (%)	41.10 ± 1.31	43.84 ± 2.72	45.50 ± 4.05	36.01 ± 2.72	0.155
Mucosal erosion (%)	0.0023 ± 0.0012 b	0.0234 ± 0.0082 a	0.0288 ± 0.0136 ab	0.0349 ± 0.0169 ab	0.0104
Crypt Hyperplasia	0.033 ± 0.33 b	1.125 ± 0.28 ab	2.125 ± 0.40 a	1.5 ±0.28a	0.011
Goblet cell hyperplasia	2.667 ± 0.21 b	3.0 ± 0.18 ba	3.375 ± 0.18 a	2.750 ± 0.18 b	0.053
Infiltrates	2.83 ± 0.15	3.0 ± 0.19	2.87 ± 0.13	2.87 ±0.13	0.918
Mucus	0.167 ± 0.17 b	1.5 ± 0.44 a	1.0 ± 0.44 ba	1.12 ± 0.29 a	0.0078
Data represents Mean ±SE of Proximal colon measures taken after necropsy. Mucosal surface area as a percentage of total tissue area used to calculate mucosal depth.
Mucosal erosion as percentage of erosion in PC mucosa. integrity scale (0-4) with number proportional to integrity of tissue. Pathological measures reported on a scale
from 0-4 with numbers proportional to the damage of the tissue as described in Materials and Methods. Differences in superscript letters denotes statistical
significance (p<0.05) after ANOVA and pairwise comparisons.
