# Supplementary material for: Fruit and Vegetable Supplemented-Diet Ameliorates Dextran Sodium Sulfate (DSS)-Induced Colitis by Modulating Host Transcriptome and Gut Metagenome Response
Source: Nutrients. 2026 Mar 16;18(6):937. doi: 10.3390/nu18060937 (PMC13029192; doi:10.3390/nu18060937)
Supplement: Supplementary file 1 [file nutrients-18-00937-s001.zip › Table S4. Differential genus abundance.xlsx]

## Sheet: Sheet1
Table S4. Differential expression of microbiome genera across dietary treatments
Control_vs_DSS					Control_vs_Half-DSS					Control_vs_Full-DSS					DSS_vs_Half-FV DSS					DSS_vs_Full-FV DSS
Phylum
Proteobacteria
log2-FC	FC	padj	genus		log2-FC	FC	padj	genus		log2-FC	FC	padj	genus		log2-FC	FC	padj	genus		log2-FC	FC	padj	genus
5.10537	34.4247	0.0205345	Helicobacter bilis		4.81602	28.1687	0.0044936	Chlamydia suis		4.84949	28.8298	0.037989	Helicobacter bilis							1.62	3.07375	0.005117	Campylobacter sp.RM16192
1.23773	2.35827	0.00897035	Pseudolabrys sp. FHR47		4.09907	17.1374	0.0435568	Actinobacillus porcitonsillarum		2.48498	5.59828	0.00343307	Acinetobacter larvae							3.23	9.38268	0.00517	Campylobacter lanienae
1.12538	2.18159	0.0110869	Pseudodesulfovibrio profundus		1.48828	2.80555	0.00286522	Inhella inkyongensis		1.55869	2.94587	0.016362	Microbulbifer agarilyticus							1.47	2.77022	0.029519	Campylobacter gracilis
-1.0943	-2.1351	0.0383866	Dyella japonica		1.34417	2.53883	0.00324122	Pseudolabrys sp. FHR47		1.35253	2.5536	0.00221674	Pseudolabrys sp. FHR47
-1.34506	-2.5404	0.00829158	Acidovorax avenae		-1.2057	-2.3065	0.0393774	Variovorax sp. PBS-H4		1.32973	2.51356	0.0135949	Inhella inkyongensis
-1.51659	-2.86115	0.0179685	Campylobacter sp. RM16192		-1.79299	-3.46532	0.0393774	Sphingosinithalassobacter sp. zrk23		-1.21497	-2.32135	0.0273957	Acidovorax avenae
-2.69134	-6.45911	0.0347782	Psychrobacter sp. G							-1.46734	-2.76511	0.00667509	Mesorhizobium sp. INR15
Archaea
3.55367	11.7426	0.0107779	Methanobrevibacter smithii		3.40479	10.5911	0.0236948	Methanobrevibacter smithii		-2.5241	-5.75216	0.0226003	Methanobrevibacter ruminantium							-5.74	-53.4456	0.005117	Methanobrevibacter sp. AbM4
-2.80968	-7.01128	0.00661105	Methanobrevibacter ruminantium							-3.22174	-9.32909	0.00909385	Methanobrevibacter olleyae
-3.49002	-11.2357	0.00364082	Methanobrevibacter olleyae							-5.15833	-35.7119	0.029987	Methanobrevibacter sp. AbM4
Firmicutes
3.45218	10.9448	0.00731541	Lactobacillus amylovorus		-1.45112	-2.73421	0.0236948	Clostridium botulinum		2.43279	5.39937	0.0495849	Lactobacillus johnsonii		-1.99	-3.97237	0.040973	Megasphaera elsdenii		-0.92	-1.89212	0.033209	Lactobacillus jensenii
3.32595	10.0279	0.00184044	Lactobacillus crispatus		-1.6254	-3.08528	0.0387747	Clostridium saccharoperbutylacetonicum		-1.34535	-2.54091	0.0402188	Clostridium botulinum		-1.59	-3.01049	0.044169	Lactobacillus paragasseri
3.2695	9.64309	0.00170874	Lactobacillus acidophilus		-1.76709	-3.40367	0.000687071	Clostridium sp. CT4		-1.58793	-3.00618	0.0248492	Staphylococcus condimenti
3.01425	8.07939	0.0107713	Lactobacillus gallinarum		-1.88727	-3.69935	0.00884598	Romboutsia sp. CE17		-1.62603	-3.08662	0.0387511	Romboutsia sp. CE17
2.91062	7.51943	0.00793149	Lactobacillus helveticus		-1.90806	-3.75304	0.0048186	Clostridium intestinale		-1.63088	-3.09702	0.00218255	Clostridium sp. CT4
2.77692	6.85388	0.00344768	Lactobacillus amylolyticus		-1.96363	-3.90043	0.0396943	Phascolarctobacterium faecium		-1.64377	-3.12481	0.0226003	Clostridium saccharobutylicum
2.53625	5.80079	0.0287302	Lactobacillus kefiranofaciens		-2.14958	-4.43697	0.000515763	Clostridium saccharobutylicum		-1.73601	-3.33112	0.0136803	Clostridium intestinale
2.18792	4.55649	0.00364082	Lactobacillus acetotolerans		-2.20625	-4.61474	0.000789881	Clostridium isatidis		-1.88481	-3.69305	0.0131621	Clostridium taeniosporum
1.60683	3.04581	0.00112057	Loigolactobacillus Lactobacillus bifermentans		-2.29752	-4.91612	0.000687071	Clostridium taeniosporum		-1.91732	-3.77721	0.00667509	Clostridium isatidis
1.42863	2.6919	0.00612414	Erysipelothrix piscisicarius		-2.34252	-5.07188	0.000156635	Clostridium perfringens		-1.92311	-3.7924	0.0303324	Clostridium butyricum
1.35087	2.55067	0.027321	Secundilactobacillus Lactobacillus paracollinoides		-2.60191	-6.07091	0.000448548	Clostridium butyricum		-2.01141	-4.03177	0.00209805	Clostridium perfringens
1.23676	2.35669	0.0027082	Lactobacillus jensenii		-2.60277	-6.07454	0.00155472	Streptococcus infantarius		-2.22422	-4.67259	0.00209805	Clostridium baratii
1.22003	2.32951	0.0268705	Ligilactobacillus agilis		-2.6028	-6.07464	0.0372544	Streptococcus sp. CNU G2		-2.59231	-6.03062	0.000982526	Clostridium septicum
1.20053	2.29824	0.0290568	Staphylococcus sp. 17KM0847		-2.65209	-6.28576	0.000117541	Clostridium baratii		-2.72712	-6.62131	0.000117024	Clostridium chauvoei
-1.46034	-2.75172	0.0110276	Clostridium sp. CT4		-2.91209	-7.52708	0.00553758	Streptococcus sp. CNU G3
-1.66584	-3.17299	0.0339329	Clostridium isatidis		-3.07183	-8.40838	3.67307e-05	Clostridium chauvoei
-1.70018	-3.2494	0.0149235	Clostridium saccharobutylicum		-3.21466	-9.28344	3.67307e-05	Clostridium septicum
-1.82797	-3.55037	0.0176449	Clostridium taeniosporum		-5.4258	-42.9861	3.82308e-06	Ligilactobacillus ruminis
-1.84973	-3.60432	0.00793149	Clostridium perfringens
-1.93416	-3.82155	0.0149235	Clostridium baratii
-2.24008	-4.72423	0.00527273	Clostridium butyricum
-2.36619	-5.15578	0.00530502	Clostridium septicum
-2.43185	-5.39587	0.00265102	Clostridium chauvoei
-4.08483	-16.9691	0.00184044	Ligilactobacillus ruminis
Bacteroidetes
1.56102	2.95063	0.0131483	Flavobacterium sp. xlx-214		1.59728	3.02572	0.0137467	Flavobacterium sp. xlx-214		3.52532	11.514	0.020099	Blattabacterium clevelandi
-1.02946	-2.04126	0.0249723	Myroides odoratus		1.0957	2.13716	0.0238782	Sphingobacterium psychroaquaticum		1.77688	3.42684	0.037989	Apibacter sp. B2966
-1.39027	-2.62127	0.0249723	Gramella flava		-1.07301	-2.10382	0.0236948	Myroides odoratus		1.22397	2.33589	0.0153962	Chryseobacterium sp. G0201
										-1.24263	-2.36629	0.00306484	Myroides odoratus
										-1.4813	-2.79201	0.0135949	Gramella flava
Ascomycota
2.40854	5.30936	0.00170874	Kazachstania naganishii		2.64354	6.24864	9.52056e-05	Kazachstania naganishii		3.35596	10.2387	1.59139e-08	Kazachstania naganishii
2.36439	5.14936	0.00213215	Naumovozyma castellii		2.63374	6.20632	0.000156635	Naumovozyma castellii		3.29766	9.83319	7.93278e-08	Naumovozyma castellii
2.31553	4.97787	0.00170874	Kazachstania africana		2.56322	5.91027	9.52056e-05	Kazachstania africana		3.23023	9.38417	1.83741e-08	Kazachstania africana
2.28847	4.88538	0.000340774	Saccharomyces paradoxus		2.42899	5.38516	0.000198371	Naumovozyma dairenensis		3.07498	8.42679	8.0362e-08	Naumovozyma dairenensis
2.13716	4.39894	0.0027082	Naumovozyma dairenensis		2.3864	5.22852	0.000135838	Zygosaccharomyces rouxii		2.98079	7.89416	5.96534e-08	Zygosaccharomyces rouxii
2.04872	4.1374	0.0027082	Zygosaccharomyces rouxii		2.29368	4.90306	8.2246e-05	Saccharomyces paradoxus		2.92865	7.61397	7.64637e-09	Saccharomyces paradoxus
2.02191	4.06121	0.00170874	Saccharomyces eubayanus		2.28976	4.88976	8.2246e-05	Saccharomyces eubayanus		2.91322	7.53296	7.64637e-09	Saccharomyces eubayanus
1.9996	3.9989	0.00250632	Torulaspora globosa		2.27536	4.84119	0.000428483	Tetrapisispora blattae		2.83561	7.13845	5.96534e-08	Torulaspora globosa
1.96192	3.89579	0.00519636	Tetrapisispora blattae		2.24864	4.75235	0.000156635	Torulaspora globosa		2.81716	7.04773	6.07909e-07	Tetrapisispora blattae
1.95741	3.88365	0.00184044	Eremothecium cymbalariae		2.18187	4.53743	0.000117541	Eremothecium cymbalariae		2.74773	6.7166	3.09044e-08	Eremothecium cymbalariae
1.9443	3.84851	0.00520475	Nakaseomyces [Candida] glabrata		2.16852	4.49561	0.00539047	Saccharomyces cerevisiae		2.72589	6.61567	1.42254e-06	Nakaseomyces [Candida] glabrata
1.92789	3.80499	0.0199465	Saccharomyces cerevisiae		2.09583	4.27472	0.000223031	Tetrapisispora phaffii		2.70764	6.5325	3.19093e-06	Zygotorulaspora mrakii
1.87004	3.65542	0.00344768	Eremothecium sinecaudum		2.03601	4.10108	0.00279034	Nakaseomyces [Candida] glabrata		2.68674	6.43856	6.05151e-05	Saccharomyces cerevisiae
1.79284	3.46497	0.00364082	Tetrapisispora phaffii		1.98609	3.96161	0.00539047	Zygotorulaspora mrakii		2.67193	6.37282	1.53838e-07	Eremothecium sinecaudum
1.77944	3.43294	0.0179822	Zygotorulaspora mrakii		1.93964	3.8361	0.0015565	Eremothecium sinecaudum		2.60829	6.0978	1.75756e-07	Tetrapisispora phaffii
1.63605	3.10814	0.00364082	Pichia kudriavzevii		1.93904	3.8345	0.0221054	Torulaspora delbrueckii *		2.5695	5.93605	0.000117253	Torulaspora delbrueckii *
1.5014	2.83117	0.0027082	Candida orthopsilosis		1.79832	3.47816	0.0093425	Kluyveromyces lactis *		2.31128	4.96323	7.64637e-09	Candida orthopsilosis
1.49464	2.81794	0.0438484	Kluyveromyces marxianus		1.75953	3.38587	0.000117541	Candida orthopsilosis		2.22866	4.687	6.58112e-05	Kluyveromyces marxianus
1.49391	2.81652	0.00364082	Eremothecium gossypii		1.70354	3.25699	0.0137467	Kluyveromyces marxianus		2.22058	4.6608	0.000117726	Kluyveromyces lactis *
					1.69849	3.24562	0.00172784	Pichia kudriavzevii		2.02551	4.07137	2.33259e-05	Pichia kudriavzevii
					1.62687	3.08841	0.000789881	Eremothecium gossypii		1.82781	3.54998	0.000117714	Ogataea parapolymorpha **
					1.03447	2.04836	0.0255279	Sugiyamaella lignohabitans *		1.74332	3.34805	0.000117714	Eremothecium gossypii
										1.64533	3.12819	0.00835142	Komagataella phaffii **
										1.50913	2.84638	0.0053445	Debaryomyces hansenii **
										1.35592	2.5596	0.0194497	Brettanomyces nanus **
										1.33186	2.51727	0.0231594	Candida albicans **
										1.30429	2.46963	0.000423117	Sugiyamaella lignohabitans *
										1.17846	2.26335	0.0136803	Aspergillus oryzae **
Actinobacteria
2.5046	5.67492	0.0205345	Bifidobacterium thermophilum		1.05376	2.07594	0.0304567	Rhodococcus opacus
2.17589	4.51866	0.00344768	Bifidobacterium adolescentis
1.22374	2.33552	0.0205345	Bifidobacterium catenulatum
1.77787	3.42919	0.0367428	Mycobacterium shigaense
Tenericutes
1.84486	3.59219	0.0105054	Spiroplasma clarkii		-1.88634	-3.69696	0.00884598	Plasmodium reichenowi		-3.69634	-12.9631	0.0039562	Spiroplasma phoeniceum
-3.33499	-10.091	0.00184044	Mycoplasma haemocanis		-3.1659	-8.97494	0.0213583	Spiroplasma phoeniceum		-3.92029	-15.14	0.000117253	Mycoplasma haemocanis
-3.68896	-12.897	0.00364082	Spiroplasma phoeniceum		-3.50514	-11.3541	0.000631098	Mycoplasma haemocanis
Cyanobacteria
-1.85498	-3.61747	0.0144631	Leptolyngbya boryana
Deferribacteres
															1.25	2.37841	0.040973	Calditerrivibrio nitroreducens
Elusimicrobia
															2.49	5.61778	0.040973	Elusimicrobium minutum
Chloroflexota
										-1.41911	-2.6742	0.0157658	Chloroflexus aggregans
* genus present in Half-FV-DSS and Full-FV-DSS groups, ** genus present only in Full-FV-DSS group
