# Supplementary material for: Fruit and Vegetable Supplemented-Diet Ameliorates Dextran Sodium Sulfate (DSS)-Induced Colitis by Modulating Host Transcriptome and Gut Metagenome Response
Source: Nutrients. 2026 Mar 16;18(6):937. doi: 10.3390/nu18060937 (PMC13029192; doi:10.3390/nu18060937)
Supplement: Supplementary file 1 [file nutrients-18-00937-s001.zip › Table S5. SEED functions.xlsx]

## Sheet: Table S5
Table S5. Differential abundance of functional level 3 features
		DSS_vs_Control				Half-DSS_vs_C				Full_DSS_v_C				Half-DSS_vs_DSS				Full-DSS_vs_DSS
Subsystem1	Subsystem 2	Subsystem3	FC	padj		Subsystem3	FC	padj		Subsystem3	FC	padj		Subsystem3	FC	padj		Subsystem3	FC	padj
Amino Acids and Derivatives	Alanine, serine, and glycine	Glycine cleavage system	-1.3587	0.00784856										Arginine Biosynthesis extended	1.14079	0.0436658		Lysine fermentation MCB 432	-1.61358	0.039474
Amino Acids and Derivatives	Alanine, serine, and glycine	Serine Biosynthesis	-1.19742	0.0253073		Lysine degradation	13.3385	0.0171						Lysine fermentation MCB 432	-1.67681	0.0270264		Amino acid racemase	-1.88336	0.039474
Amino Acids and Derivatives	Arginine; urea cycle, polyamines	Cyanophycin Metabolism	-2.65118	0.025573		Cyanophycin Metabolism	4.16693	0.000439818		Cyanophycin Metabolism	-2.92644	0.0192379
Amino Acids and Derivatives	Histidine Metabolism	Histidine Biosynthesis	-1.17358	0.0255402
Amino Acids and Derivatives	Lysine, threonine, methionine, and cysteine	Threonine and Homoserine Biosynthesis	-1.12353	0.0391028
Amino Acids and Derivatives	Proline and 4-hydroxyproline	Proline Synthesis	-1.21388	0.025573
Amino Acids and Derivatives		Amino acid racemase	2.03757	0.025573
Carbohydrates	Central carbohydrate metabolism	Pentose phosphate pathway	1.17997	0.0254702		Beta-lactamase cluster in Streptococcus	7.91147	0.000555314		Citrate Metabolism KE2	-2.27746	0.0269373		Pyruvate Alanine Serine Interconversions	-1.37918	0.00620645		Entner-Doudoroff Pathway	1.25553	0.039474
Carbohydrates	Monosaccharides	D-galactonate catabolism	3.5182	0.0366607										Acetyl-CoA fermentation to Butyrate	-1.57742	0.0385929		Fermentations: Lactate	-1.64208	0.039474
Carbohydrates	One-carbon Metabolism	Serine-glyoxylate cycle	-1.21397	0.014585										Fermentations: Lactate	-1.67533	0.0270264		D-gluconate and ketogluconates metabolism	-1.58021	0.039474
Carbohydrates	Sugar alcohols	Glycerol and Glycerol-3-phosphate Uptake and Utilization	1.66616	0.025573										Mannitol Utilization	-2.18092	0.0385929		L-Arabinose utilization	1.44508	0.039474
Carbohydrates	Sugar alcohols	Mannitol Utilization	2.98065	0.00620265										Beta-lactamase cluster in Streptococcus	-3.05046	0.00451462		L-rhamnose utilization	1.45409	0.0457104
																		Xylose utilization	1.47228	0.0496595
																		Mannitol Utilization	-2.49022	0.039474
Central metabolism						EC 6.4.1.- Ligases that form carbon-carbon bonds	12.2488	0.000555314
Cell Division and Cell Cycle	-	Control of cell elongation - division cycle in Bacilli	2.27272	0.025573										Control of cell elongation - division cycle in Bacilli	-2.04055	0.0385929
																		Control of cell elongation - division cycle in Bacilli	-2.03578	0.0405133
Cell Wall and Capsule	Capsular and extracellular polysacchrides	Lipid-linked oligosaccharide synthesis related cluster	3.66346	0.0306638										Polyglycerolphosphate lipoteichoic acid biosynthesis	-2.23061	0.0385929		Polyglycerolphosphate lipoteichoic acid biosynthesis	-2.26246	0.039474
Cell Wall and Capsule	Capsular and extracellular polysacchrides	Sialic Acid Metabolism	1.15918	0.0417533
Cell Wall and Capsule	Gram-Positive cell wall components	D-Alanyl Lipoteichoic Acid Biosynthesis	2.99969	0.0448541
Cell Wall and Capsule	Gram-Positive cell wall components	Polyglycerolphosphate lipoteichoic acid biosynthesis	2.7151	0.0176933
Clustering-based subsystems	Chromosome Replication	SeqA and Co-occurring Genes	2.85006	0.0417533														CBSS-222523.1.peg.1311	-1.80639	0.039474
Cofactors, Vitamins, Prosthetic Groups, Pigments	Quinone cofactors	Ubiquinone biosynthesis in plants	9.38187	0.0348284		Ubiquinone biosynthesis in plants	6.29057	0.00233254		Ubiquinone biosynthesis in plants	17.4075	0.00402246		ThiD ThiE fusions	-1.74729	0.00451462		ThiD ThiE fusions	-1.59478	0.039474
Cofactors, Vitamins, Prosthetic Groups, Pigments		Test - DHFR	-1.12977	0.0255402		Test - DHFR	-2.781	0.0353221
DNA Metabolism	DNA uptake, competence	DNA processing cluster	-1.13537	0.0417533						DNA repair and recombination eukaryotic	22.8415	0.018788		Competence in Streptococci	-3.64637	0.00451462		Gram Positive Competence	-2.81749	0.039474
DNA Metabolism	DNA uptake, competence	Gram Positive Competence	4.03901	0.00620265
Fatty Acids, Lipids, and Isoprenoids	Fatty acids	Fatty Acid Biosynthesis FASI	6.74442	1.24154e-06		Fatty Acid Biosynthesis FASI	4.37831	0.044185		Fatty Acid Biosynthesis FASI	8.03362	3.84093e-08		Polyhydroxybutyrate metabolism	-1.50755	0.0385929		Archaeal lipids	-2.15059	0.0482964
Fatty Acids, Lipids, and Isoprenoids	Fatty acids	Unsaturated Fatty Acid Metabolism	6.41735	0.00607171		Unsaturated Fatty Acid Metabolism	-3.03846	0.0150053		Unsaturated Fatty Acid Metabolism	9.65235	3.8886e-05
Fatty Acids, Lipids, and Isoprenoids	Isoprenoids	Archaeal lipids	2.65377	0.0187559						Sphingolipid biosynthesis	17.5503	0.00415542
Fatty Acids, Lipids, and Isoprenoids	Phospholipids	Sphingolipid biosynthesis	9.24461	0.0366607										Heme, hemin uptake and utilization systems in GramPositives	-1.77125	0.0270264
Membrane Transport	ABC transporters	ABC transporter alkylphosphonate (TC 3.A.1.9.1)	2.61443	0.0306638										ABC transporter alkylphosphonate (TC 3.A.1.9.1)	-2.34556	0.0385929		ABC transporter alkylphosphonate (TC 3.A.1.9.1)	-2.27846	0.0482964
Membrane Transport	Protein and nucleoprotein secretion system, Type IV	Mannose-sensitive hemagglutinin type 4 pilus	-6.82419	0.0187559						Mannose-sensitive hemagglutinin type 4 pilus	-6.42051	0.0378663		pVir Plasmid of Campylobacter	1.15529	0.0345593		pVir Plasmid of Campylobacter	1.14148	0.0482964
Membrane Transport	Protein and nucleoprotein secretion system, Type IV	pVir Plasmid of Campylobacter	-1.18975	0.014585										HtrA and Sec secretion	-1.74946	0.0349377		HtrA and Sec secretion	-1.80346	0.039474
Membrane Transport	Protein translocation across cytoplasmic membrane	HtrA and Sec secretion	1.90411	0.0254702
Membrane Transport		Transport of Zinc	2.08986	0.00620265
Metabolism of Aromatic Compounds	Peripheral pathways for catabolism of aromatic compounds	Benzoate degradation	4.40766	0.00697858						Ribonucleotide reduction	-1.32512	0.0350007
Nucleosides and Nucleotides						Ribonucleotide reduction	5.65345	4.20229e-05
Miscellaneous	Plant-Prokaryote comparative genomics	At1g48360	2.88828	0.00620265		COG2016	-1.21191	0.0392196						Omega-amidase KE	-1.37984	0.0270264		At1g48360	-2.30251	0.039474
Miscellaneous	Plant-Prokaryote comparative genomics	Omega-amidase KE2	-1.09904	0.0359947														Omega-amidase KE	-1.3196	0.0496595
Miscellaneous		Metabolite repair	1.74273	0.011471
Protein Metabolism	Protein biosynthesis	Pyrrolysine	8.25645	0.0366607		Ribosome LSU mitochondrial	-1.77481	0.0497734		Ribosome LSU mitochondrial	18.2209	2.30007e-05		Protein chaperones	1.13286	0.0345593
Protein Metabolism	Protein biosynthesis	Ribosome LSU mitochondrial	8.60301	0.00620265		Ribosome SSU mitochondrial	4.32044	0.0150053		Ribosome SSU mitochondrial	12.0441	0.00158844
Protein Metabolism	Protein biosynthesis	Ribosome SSU mitochondrial	7.10467	0.0254702		Translation elongation factors eukaryotic and archaeal	18.4253	0.00233254		Translation elongation factors eukaryotic and archaeal	5.17157	8.37438e-06
Protein Metabolism	Protein biosynthesis	Translation elongation factors eukaryotic and archaeal	3.28136	0.00620265		tRNA aminoacylation, Pyr	5.55647	0.0171
Protein Metabolism	Protein biosynthesis	tRNA aminoacylation, Pyr	5.43168	0.0348284						Protein Acetylation and Deacetylation in Bacteria	7.51066	0.00440998
Protein Metabolism	Protein degradation	EC 3.4.21.- Serine endopeptidase	-2.90408	0.025573
Protein Metabolism	Protein degradation	Proteasome eukaryotic	3.37805	0.0366607		Proteasome eukaryotic	8.81611	0.000254932		Proteasome eukaryotic	6.78857	0.00014873
Protein Metabolism	Protein processing and modification	Protein Acetylation and Deacetylation in Bacteria	4.54479	0.0458048
Protein Metabolism	Selenoproteins	Glycine reductase, sarcosine reductase and betaine reductase	-1.20421	0.0366607		Selenoprotein O	4.59719	0.0120716
Regulation and Cell signaling	Proteolytic pathway	Regulatory Intramembrane Proteolysis Pathways	5.23418	0.0254702		Regulatory Intramembrane Proteolysis Pathways	10.0771	0.00892209		Regulatory Intramembrane Proteolysis Pathways	10.7402	0.000153866						Sex pheromones in Enterococcus faecalis and other Firmicutes	-2.21874	0.0496595
Regulation and Cell signaling	-	Sex pheromones in Enterococcus faecalis and other Firmicutes	2.88131	0.014585														WhiB and WhiB-type regulatory proteins_	-1.4896	0.039474
Regulation and Cell signaling		WhiB and WhiB-type regulatory proteins_	1.79117	0.0025849
RNA Metabolism	RNA processing and modification	Ribonuclease P archaeal and eukaryal	10.1236	0.0458048		Pyrrolysine	-1.31846	0.0409603		Spliceosome	7.59079	0.00370797
RNA Metabolism	RNA processing and modification	tRNA modification yeast cytoplasmic	5.35821	0.00620265		tRNA modification yeast cytoplasmic	6.59749	0.0120716		tRNA modification yeast cytoplasmic	9.30113	3.43466e-05
RNA Metabolism	Transcription	RNA polymerase I	4.45233	0.0320695		RNA polymerase I	11.8325	0.000947311		RNA polymerase I	9.22256	0.000208516
RNA Metabolism	Transcription	RNA polymerase II	3.69992	0.0458048						RNA polymerase II	6.19165	0.00277247
RNA Metabolism	Transcription	RNA polymerase II initiation factors	7.13464	0.0025849		RNA polymerase II initiation factors	7.69651	0.0278077		RNA polymerase II initiation factors	15.215	1.55659e-07
RNA Metabolism	Transcription	RNA polymerase III	3.78939	0.025573		RNA polymerase III	-17.2249	0.00591666		RNA polymerase III	8.2129	2.66261e-05
RNA Metabolism	Transcription	RNA polymerase III initiation factors	5.98624	0.0417533		RNA polymerase III initiation factors	-1.13117	0.0392196		RNA polymerase III initiation factors	13.1311	0.00114287
Secondary Metabolism	Plant Alkaloids	Alkaloid biosynthesis from L-lysine	3.99737	0.00620265		Auxin degradation	-17.3594	0.0408278
Stress Response	Heat shock	At5g63290	-1.12274	0.0306638
Virulence	Resistance to antibiotics and toxic compounds	Monika MRSA	3.77244	0.00620265						Nitrogen Metabolism in Aspergillus nidulans	2.99013	0.0269373						Monika MRSA	-2.52264	0.0457104
Virulence, Disease and Defense	Bacteriocins, ribosomally synthesized antibacterial peptides	Bacteriocins in Lactobacilli	6.84907	0.0105888										Utilization of glutathione as a sulphur source	-2.32875	0.0011215		Utilization of glutathione as a sulphur source	-1.75448	0.039474
Virulence, Disease and Defense	Invasion and intracellular resistance	Listeria surface proteins: Internalin-like proteins	4.9167	0.0417533										Sporulation Cluster	-1.8315	0.0385929		Phage DNA methyltransferases	-1.37447	0.0482964
																		Phage tail proteins 2	-1.57861	0.039474
														CBSS-222523.1.peg.1311	-1.9347	0.0252946
														EC699-706	-1.69178	0.0270264
		59				8				7
