# Supplementary material for: Fruit and Vegetable Supplemented-Diet Ameliorates Dextran Sodium Sulfate (DSS)-Induced Colitis by Modulating Host Transcriptome and Gut Metagenome Response
Source: Nutrients. 2026 Mar 16;18(6):937. doi: 10.3390/nu18060937 (PMC13029192; doi:10.3390/nu18060937)
Supplement: Supplementary file 1 [file nutrients-18-00937-s001.zip › Table S6. KEGG and EC abundance.xlsx]

## Sheet: Kegg-Control vs DSS
KEGG	log2FC	FC	lfcSE	Pvalues	FDR	Description	Pathway	Metabolism
K00205	4.342	20.2802	1.273	0.00064753	0.02131	09100 Metabolism	09102 Energy metabolism	00680 Methane metabolism	K00205 fwdF, fmdF; 4Fe-4S ferredoxin
K00578	4.126	17.4602	1.3591	0.0023989	0.043264	09100 Metabolism	09102 Energy metabolism	00680 Methane metabolism	K00578 mtrB; tetrahydromethanopterin S-methyltransferase subunit B
K02319	4.0478	16.539	1.3418	0.0025561	0.043593	09120 Genetic Information Processing	09124 Replication and repair	03030 DNA replication	K02319 pol; DNA polymerase, archaea type
K02009	3.9067	14.998	1.2554	0.0018582	0.03854	09130 Environmental Information Processing	09131 Membrane transport	02010 ABC transporters	K02009 cbiN; cobalt/nickel transport protein
K10725	3.8722	14.6436	1.2817	0.0025175	0.043406	09180 Brite Hierarchies	09182 Protein families: genetic information processing	03032 DNA replication proteins	K10725 cdc6A; archaeal cell division control protein 6
K07463	3.7945	13.8758	1.2728	0.00287	0.046861	09190 Not Included in Pathway or Brite	09192 Unclassified: genetic information processing	99976 Replication and repair	K07463 K07463; archaea-specific RecJ-like exonuclease
K07301	3.7665	13.6091	1.0963	0.00059126	0.021084	09180 Brite Hierarchies	09183 Protein families: signaling and cellular processes	02000 Transporters	K07301 yrbG; cation:H+ antiporter
K01903	3.6314	12.3925	1.116	0.001138	0.030785	09100 Metabolism	09101 Carbohydrate metabolism	00020 Citrate cycle (TCA cycle)	K01903 sucC; succinyl-CoA synthetase beta subunit
K06989	3.6226	12.3172	1.1904	0.0023404	0.042698	09100 Metabolism	09108 Metabolism of cofactors and vitamins	00760 Nicotinate and nicotinamide metabolism	K06989 nadX, ASPDH; aspartate dehydrogenase
K07033	3.4947	11.2722	1.1761	0.0029632	0.047283	09190 Not Included in Pathway or Brite	09194 Poorly characterized	99997 Function unknown	K07033 K07033; uncharacterized protein
K07503	3.4534	10.9541	1.1469	0.0026039	0.043931	9190 Not Included in Pathway or Brite	09191 Unclassified: metabolism	99980 Enzymes with EC numbers	K07503 nucS; endonuclease
K07457	2.7906	6.91917	0.73656	0.00015141	0.010798	09190 Not Included in Pathway or Brite	09192 Unclassified: genetic information processing	99976 Replication and repair	K07457 K07457; endonuclease III related protein
K16924	2.6611	6.32515	0.89804	0.0030437	0.047283	09180 Brite Hierarchies	09183 Protein families: signaling and cellular processes	02000 Transporters	K16924 mtsT; energy-coupling factor transport system substrate-specific component
K01916	2.4395	5.42454	0.7156	0.00065192	0.02131	09100 Metabolism	09108 Metabolism of cofactors and vitamins	00760 Nicotinate and nicotinamide metabolism	K01916 nadE; NAD+ synthase
K07727	2.172	4.50648	0.69174	0.0016899	0.038017	09180 Brite Hierarchies	09182 Protein families: genetic information processing	03000 Transcription factors	K07727 K07727; putative transcriptional regulator
K00690	2.0991	4.28442	0.68341	0.0021302	0.041262	09100 Metabolism	09101 Carbohydrate metabolism	00500 Starch and sucrose metabolism	K00690 E2.4.1.7; sucrose phosphorylase
K00869	2.074	4.21052	0.65723	0.0016016	0.038017	09100 Metabolism	09109 Metabolism of terpenoids and polyketides	00900 Terpenoid backbone biosynthesis	K00869 MVK, mvaK1; mevalonate kinase
K15051	2.0179	4.04994	0.58137	0.00051866	0.019851	09190 Not Included in Pathway or Brite	09191 Unclassified: metabolism	99984 Nucleotide metabolism	K15051 endA; DNA-entry nuclease
K16264	1.9979	3.99418	0.64589	0.0019803	0.03939	09180 Brite Hierarchies	09183 Protein families: signaling and cellular processes	02000 Transporters	K16264 czcD, zitB; cobalt-zinc-cadmium efflux system protein
K02440	1.9763	3.93483	0.53414	0.00021567	0.013015	09180 Brite Hierarchies	09183 Protein families: signaling and cellular processes	02000 Transporters	K02440 glpF; glycerol uptake facilitator
K07052	1.9719	3.92284	0.48974	5.6651e-05	0.0080805	09180 Brite Hierarchies	09181 Protein families: metabolism	01002 Peptidases and inhibitors	K07052 K07052; CAAX protease family protein
K17677	1.9699	3.91741	0.59884	0.0010036	0.028896	09180 Brite Hierarchies	09182 Protein families: genetic information processing	03029 Mitochondrial biogenesis	K17677 IRC3; ATP-dependent helicase IRC3
K07040	1.9528	3.87125	0.54806	0.00036658	0.017974	09180 Brite Hierarchies	09182 Protein families: genetic information processing	03009 Ribosome biogenesis	K07040 yceD, ylbN; DUF177 domain-containing protein
K10039	1.9425	3.84371	0.62886	0.0020084	0.03939	09130 Environmental Information Processing	09131 Membrane transport	02010 ABC transporters	K10039 peb1A, glnH; aspartate/glutamate/glutamine transport system substrate-binding protein
K07010	1.8792	3.67871	0.62127	0.0024885	0.043382	09180 Brite Hierarchies	09181 Protein families: metabolism	01002 Peptidases and inhibitors	K07010 K07010; putative glutamine amidotransferase
K02035	1.7579	3.38205	0.53638	0.0010479	0.028896	09140 Cellular Processes	09145 Cellular community - prokaryotes	02024 Quorum sensing	K02035 ABC.PE.S; peptide/nickel transport system substrate-binding protein
K03698	1.6282	3.09127	0.53801	0.0024759	0.043382	09180 Brite Hierarchies	09182 Protein families: genetic information processing	03019 Messenger RNA biogenesis	K03698 cbf, cbf1; 3'-5' exoribonuclease
K09861	1.6246	3.08357	0.50636	0.0013348	0.03426	09190 Not Included in Pathway or Brite	09194 Poorly characterized	99997 Function unknown	K09861 K09861; uncharacterized protein
K02039	1.3648	2.57541	0.32038	2.0446e-05	0.0080805	09190 Not Included in Pathway or Brite	09193 Unclassified: signaling and cellular processes	99994 Others	K02039 phoU; phosphate transport system protein
K03442	1.328	2.51054	0.44807	0.0030392	0.047283	09180 Brite Hierarchies	09183 Protein families: signaling and cellular processes	02000 Transporters	K03442 mscS; small conductance mechanosensitive channel
K01534	1.2622	2.39861	0.40422	0.001793	0.038017	09190 Not Included in Pathway or Brite	09191 Unclassified: metabolism	99980 Enzymes with EC numbers	K01534 zntA; Zn2+/Cd2+-exporting ATPase
K03699	0.96543	1.95265	0.32414	0.0028971	0.046861	09180 Brite Hierarchies	09183 Protein families: signaling and cellular processes	02000 Transporters	K03699 tlyC; magnesium and cobalt exporter, CNNM family
K01990	0.94874	1.93019	0.28942	0.001045	0.028896	09180 Brite Hierarchies	09183 Protein families: signaling and cellular processes	02000 Transporters	K01990 ABC-2.A; ABC-2 type transport system ATP-binding protein
K02904	-0.77269	-1.70845	0.24702	0.00176	0.038017	09120 Genetic Information Processing	09122 Translation	03010 Ribosome	K02904 RP-L29, rpmC; large subunit ribosomal protein L29
K01867	-0.83636	-1.78554	0.26777	0.0017879	0.038017	09120 Genetic Information Processing	09122 Translation	00970 Aminoacyl-tRNA biosynthesis	K01867 WARS, trpS; tryptophanyl-tRNA synthetase
K01755	-0.84449	-1.79563	0.28241	0.0027873	0.046035	09100 Metabolism	09105 Amino acid metabolism	00250 Alanine, aspartate and glutamate metabolism	K01755 argH, ASL; argininosuccinate lyase
K14652	-0.85508	-1.80886	0.28566	0.0027593	0.046035	09100 Metabolism	09108 Metabolism of cofactors and vitamins	00740 Riboflavin metabolism	K14652 ribBA; 3,4-dihydroxy 2-butanone 4-phosphate synthase / GTP cyclohydrolase II
K03596	-0.88264	-1.84375	0.28564	0.0020016	0.03939	9160 Human Diseases	09171 Infectious disease: bacterial	05134 Legionellosis	K03596 lepA; GTP-binding protein LepA
K02945	-0.88969	-1.85278	0.27805	0.0013757	0.03426	09120 Genetic Information Processing	09122 Translation	03010 Ribosome	K02945 RP-S1, rpsA; small subunit ribosomal protein S1
K15633	-0.92203	-1.89478	0.27553	0.00081873	0.025188	09100 Metabolism	09101 Carbohydrate metabolism	00010 Glycolysis / Gluconeogenesis	K15633 gpmI; 2,3-bisphosphoglycerate-independent phosphoglycerate mutase
K00262	-0.93608	-1.91332	0.29883	0.0017332	0.038017	09100 Metabolism	09102 Energy metabolism	00910 Nitrogen metabolism	K00262 E1.4.1.4, gdhA; glutamate dehydrogenase (NADP+)
K09457	-0.9407	-1.91946	0.28708	0.0010498	0.028896	09100 Metabolism	09108 Metabolism of cofactors and vitamins	00790 Folate biosynthesis	K09457 queF; 7-cyano-7-deazaguanine reductase
K02952	-0.94977	-1.93156	0.32176	0.0031596	0.04813	09120 Genetic Information Processing	09122 Translation	03010 Ribosome	K02952 RP-S13, rpsM; small subunit ribosomal protein S13
K01886	-0.95021	-1.93215	0.32127	0.0030994	0.047677	09120 Genetic Information Processing	09122 Translation	00970 Aminoacyl-tRNA biosynthesis	K01886 QARS, glnS; glutaminyl-tRNA synthetase
K03040	-0.97515	-1.96585	0.29366	0.00089806	0.026586	09120 Genetic Information Processing	09121 Transcription	03020 RNA polymerase	K03040 rpoA; DNA-directed RNA polymerase subunit alpha
K02965	-0.98231	-1.97563	0.33125	0.0030218	0.047283	09120 Genetic Information Processing	09122 Translation	03010 Ribosome	K02965 RP-S19, rpsS; small subunit ribosomal protein S19
K19545	-0.98399	-1.97793	0.25936	0.0001483	0.010798	09180 Brite Hierarchies	09183 Protein families: signaling and cellular processes	01504 Antimicrobial resistance genes	K19545 lnuA_C_D_E, lin; lincosamide nucleotidyltransferase A/C/D/E
K06925	-0.98975	-1.98584	0.2895	0.00062899	0.02131	09180 Brite Hierarchies	09182 Protein families: genetic information processing	03016 Transfer RNA biogenesis	K06925 tsaE; tRNA threonylcarbamoyladenosine biosynthesis protein TsaE
K02948	-0.99169	-1.98851	0.33727	0.003278	0.049454	09120 Genetic Information Processing	09122 Translation	03010 Ribosome	K02948 RP-S11, MRPS11, rpsK; small subunit ribosomal protein S11
K00645	-0.9928	-1.99004	0.28014	0.00039421	0.018143	09100 Metabolism	09103 Lipid metabolism	00061 Fatty acid biosynthesis	K00645 fabD, MCAT, MCT1; [acyl-carrier-protein] S-malonyltransferase
K01710	-0.99374	-1.99134	0.31128	0.0014111	0.034593	09100 Metabolism	09107 Glycan biosynthesis and metabolism	00541 O-Antigen nucleotide sugar biosynthesis	K01710 rfbB, rmlB, rffG; dTDP-glucose 4,6-dehydratase
K00773	-1.0281	-2.03934	0.30588	0.00077629	0.024857	09180 Brite Hierarchies	09182 Protein families: genetic information processing	03016 Transfer RNA biogenesis	K00773 tgt; queuine tRNA-ribosyltransferase
K08217	-1.0381	-2.05352	0.33862	0.0021712	0.041544	09180 Brite Hierarchies	09183 Protein families: signaling and cellular processes	02000 Transporters	K08217 mef; MFS transporter, DHA3 family, macrolide efflux protein
K07462	-1.0392	-2.05509	0.33219	0.0017582	0.038017	09120 Genetic Information Processing	09124 Replication and repair	03410 Base excision repair	K07462 recJ; single-stranded-DNA-specific exonuclease
K06941	-1.0715	-2.10162	0.33952	0.0016001	0.038017	09180 Brite Hierarchies	09182 Protein families: genetic information processing	03009 Ribosome biogenesis	K06941 rlmN; 23S rRNA (adenine2503-C2)-methyltransferase
K03284	-1.0812	-2.1158	0.28857	0.0001791	0.012218	09180 Brite Hierarchies	09183 Protein families: signaling and cellular processes	02000 Transporters	K03284 corA; magnesium transporter
K00831	-1.0901	-2.12889	0.31723	0.00058968	0.021084	09100 Metabolism	09102 Energy metabolism	00680 Methane metabolism	K00831 serC, PSAT1; phosphoserine aminotransferase
K01874	-1.0914	-2.13081	0.28081	0.00010168	0.0095742	09100 Metabolism	09106 Metabolism of other amino acids	00450 Selenocompound metabolism	K01874 MARS, metG; methionyl-tRNA synthetase
K00012	-1.1314	-2.19071	0.32105	0.00042507	0.018289	09100 Metabolism	09101 Carbohydrate metabolism	00040 Pentose and glucuronate interconversions	K00012 UGDH, ugd; UDPglucose 6-dehydrogenase
K03521	-1.1436	-2.20932	0.29568	0.00010984	0.0095742	9190 Not Included in Pathway or Brite	09191 Unclassified: metabolism	99982 Energy metabolism	K03521 fixA, etfB; electron transfer flavoprotein beta subunit
K03086	-1.1529	-2.2236	0.29633	9.9958e-05	0.0095742	09140 Cellular Processes	09142 Cell motility	02040 Flagellar assembly	K03086 rpoD; RNA polymerase primary sigma factor
K02342	-1.1719	-2.25308	0.30217	0.00010526	0.0095742	09120 Genetic Information Processing	09124 Replication and repair	03030 DNA replication	K02342 dnaQ; DNA polymerase III subunit epsilon
K00239	-1.2049	-2.30521	0.38736	0.0018668	0.03854	09100 Metabolism	09101 Carbohydrate metabolism	00020 Citrate cycle (TCA cycle)	K00239 sdhA, frdA; succinate dehydrogenase flavoprotein subunit
K01495	-1.2141	-2.31996	0.33329	0.00026974	0.015115	09100 Metabolism	09108 Metabolism of cofactors and vitamins	00790 Folate biosynthesis	K01495 GCH1, folE; GTP cyclohydrolase IA
K00290	-1.2281	-2.34258	0.34722	0.00040471	0.018143	09100 Metabolism	09105 Amino acid metabolism	00300 Lysine biosynthesis	K00290 LYS1; saccharopine dehydrogenase (NAD+, L-lysine forming)
K15738	-1.2895	-2.44443	0.34593	0.00019338	0.012642	09180 Brite Hierarchies	09183 Protein families: signaling and cellular processes	02000 Transporters	K15738 uup; ABC transport system ATP-binding/permease protein
K01835	-1.3195	-2.4958	0.39696	0.00088703	0.026586	09100 Metabolism	09101 Carbohydrate metabolism	00010 Glycolysis / Gluconeogenesis	K01835 pgm; phosphoglucomutase
K02355	-1.3353	-2.52328	0.34009	8.6236e-05	0.0095742	09180 Brite Hierarchies	09182 Protein families: genetic information processing	03012 Translation factors	K02355 fusA, GFM, EFG; elongation factor G
K00174	-1.3664	-2.57826	0.42694	0.001372	0.03426	09100 Metabolism	09101 Carbohydrate metabolism	00010 Glycolysis / Gluconeogenesis	K00174 korA, oorA, oforA; 2-oxoglutarate/2-oxoacid ferredoxin oxidoreductase subunit alpha
K01006	-1.3769	-2.5971	0.44422	0.001938	0.03939	09100 Metabolism	09101 Carbohydrate metabolism	00010 Glycolysis / Gluconeogenesis	K01006 ppdK; pyruvate, orthophosphate dikinase
K02065	-1.3837	-2.60937	0.45295	0.0022523	0.041962	09130 Environmental Information Processing	09131 Membrane transport	02010 ABC transporters	K02065 mlaF, linL, mkl; phospholipid/cholesterol/gamma-HCH transport system ATP-binding protein
K03701	-1.4181	-2.67233	0.40029	0.00039606	0.018143	09120 Genetic Information Processing	09124 Replication and repair	03420 Nucleotide excision repair	K03701 uvrA; excinuclease ABC subunit A
K00563	-1.435	-2.70382	0.42056	0.0006445	0.02131	09180 Brite Hierarchies	09182 Protein families: genetic information processing	03009 Ribosome biogenesis	K00563 rlmA1; 23S rRNA (guanine745-N1)-methyltransferase
K00656	-1.4381	-2.70964	0.45959	0.0017534	0.038017	09100 Metabolism	09101 Carbohydrate metabolism	00620 Pyruvate metabolism	K00656 E2.3.1.54, pflD; formate C-acetyltransferase
K06207	-1.4668	-2.76408	0.35515	3.6278e-05	0.0080805	09190 Not Included in Pathway or Brite	09193 Unclassified: signaling and cellular processes	99995 Signaling proteins	K06207 typA, bipA; GTP-binding protein
K06215	-1.467	-2.76446	0.36719	6.4608e-05	0.0084475	09100 Metabolism	09108 Metabolism of cofactors and vitamins	00750 Vitamin B6 metabolism	K06215 pdxS, pdx1; pyridoxal 5'-phosphate synthase pdxS subunit
K02066	-1.4826	-2.79452	0.42679	0.00051327	0.019851	09130 Environmental Information Processing	09131 Membrane transport	02010 ABC transporters	K02066 mlaE, linK; phospholipid/cholesterol/gamma-HCH transport system permease protein
K02470	-1.5034	-2.8351	0.3712	5.1178e-05	0.0080805	09180 Brite Hierarchies	09182 Protein families: genetic information processing	03032 DNA replication proteins	K02470 gyrB; DNA gyrase subunit B
K01804	-1.5046	-2.83746	0.46624	0.0012503	0.03325	09100 Metabolism	09101 Carbohydrate metabolism	00040 Pentose and glucuronate interconversions	K01804 araA; L-arabinose isomerase
K00951	-1.5696	-2.96822	0.44679	0.00044294	0.018289	09100 Metabolism	09104 Nucleotide metabolism	00230 Purine metabolism	K00951 relA; GTP pyrophosphokinase
K00265	-1.5805	-2.99073	0.40774	0.00010606	0.0095742	09100 Metabolism	09102 Energy metabolism	00910 Nitrogen metabolism	K00265 gltB; glutamate synthase (NADPH) large chain
K03522	-1.6111	-3.05485	0.46504	0.00053138	0.019851	09180 Brite Hierarchies	09183 Protein families: signaling and cellular processes	04147 Exosome	K03522 fixB, etfA; electron transfer flavoprotein alpha subunit
K03043	-1.6514	-3.14138	0.38306	1.6251e-05	0.0080805	09120 Genetic Information Processing	09121 Transcription	03020 RNA polymerase	K03043 rpoB; DNA-directed RNA polymerase subunit beta
K01711	-1.6583	-3.15644	0.54257	0.00224	0.041962	09100 Metabolism	09101 Carbohydrate metabolism	00051 Fructose and mannose metabolism	K01711 gmd, GMDS; GDPmannose 4,6-dehydratase
K01955	-1.6679	-3.17752	0.3845	1.4397e-05	0.0080805	09100 Metabolism	09104 Nucleotide metabolism	00240 Pyrimidine metabolism	K01955 carB, CPA2; carbamoyl-phosphate synthase large subunit
K03046	-1.6796	-3.20339	0.41162	4.4926e-05	0.0080805	09180 Brite Hierarchies	09182 Protein families: genetic information processing	03021 Transcription machinery	K03046 rpoC; DNA-directed RNA polymerase subunit beta'
K01579	-1.742	-3.34499	0.4704	0.00021279	0.013015	09100 Metabolism	09106 Metabolism of other amino acids	00410 beta-Alanine metabolism	K01579 panD; aspartate 1-decarboxylase
K03340	-1.7513	-3.36662	0.49775	0.00043426	0.018289	09100 Metabolism	09105 Amino acid metabolism	00300 Lysine biosynthesis	K03340 dapdh; diaminopimelate dehydrogenase
K02469	-1.7868	-3.45049	0.43211	3.5499e-05	0.0080805	09180 Brite Hierarchies	09182 Protein families: genetic information processing	03032 DNA replication proteins	K02469 gyrA; DNA gyrase subunit A
K01869	-1.8545	-3.61626	0.5049	0.0002397	0.013929	09120 Genetic Information Processing	09122 Translation	00970 Aminoacyl-tRNA biosynthesis	K01869 LARS, leuS; leucyl-tRNA synthetase
K16363	-1.9054	-3.74613	0.53199	0.00034142	0.01728	09100 Metabolism	09103 Lipid metabolism	00061 Fatty acid biosynthesis	K16363 lpxC-fabZ; UDP-3-O-[3-hydroxymyristoyl] N-acetylglucosamine deacetylase / 3-hydroxyacyl-[acyl-carrier-protein] dehydratase
K00962	-1.9811	-3.94794	0.49048	5.3664e-05	0.0080805	09120 Genetic Information Processing	09123 Folding, sorting and degradation	03018 RNA degradation	K00962 pnp, PNPT1; polyribonucleotide nucleotidyltransferase
K11720	-2.0142	-4.03957	0.66431	0.0024288	0.043304	09130 Environmental Information Processing	09131 Membrane transport	02010 ABC transporters	K11720 lptG; lipopolysaccharide export system permease protein
K00688	-2.0487	-4.13733	0.48356	2.269e-05	0.0080805	09100 Metabolism	09101 Carbohydrate metabolism	00500 Starch and sucrose metabolism	K00688 PYG, glgP; glycogen phosphorylase
K00350	-2.0983	-4.28205	0.6264	0.000809	0.025188	09190 Not Included in Pathway or Brite	09191 Unclassified: metabolism	99980 Enzymes with EC numbers	K00350 nqrE; Na+-transporting NADH:ubiquinone oxidoreductase subunit E
K02919	-2.1357	-4.3945	0.61594	0.00052546	0.019851	09120 Genetic Information Processing	09122 Translation	03010 Ribosome	K02919 RP-L36, MRPL36, rpmJ; large subunit ribosomal protein L36
K10947	-2.5088	-5.69146	0.79856	0.00168	0.038017	09180 Brite Hierarchies	09182 Protein families: genetic information processing	03000 Transcription factors	K10947 K10947; PadR family transcriptional regulator
K04762	-2.6877	-6.44285	0.70787	0.00014654	0.010798	09180 Brite Hierarchies	09182 Protein families: genetic information processing	03110 Chaperones and folding catalysts	K04762 hslR; ribosome-associated heat shock protein Hsp15
K07481	-2.7796	-6.86662	0.73335	0.00015048	0.010798	09190 Not Included in Pathway or Brite	09192 Unclassified: genetic information processing	99976 Replication and repair	K07481; transposase, IS5 family
K02337	-2.7852	-6.89332	0.86693	0.0013149	0.03426	09120 Genetic Information Processing	09124 Replication and repair	03030 DNA replication	K02337 dnaE; DNA polymerase III subunit alpha
K00561	-2.8199	-7.06113	0.6897	4.3398e-05	0.0080805	09180 Brite Hierarchies	09182 Protein families: genetic information processing	03009 Ribosome biogenesis	K00561 ermC, ermA; 23S rRNA (adenine-N6)-dimethyltransferase
K03773	-3.8098	-14.0237	1.2483	0.0022733	0.041962	09180 Brite Hierarchies	09182 Protein families: genetic information processing	03110 Chaperones and folding catalysts	K03773 fklB; FKBP-type peptidyl-prolyl cis-trans isomerase FklB
K00330	-3.9215	-15.1527	1.0835	0.00029529	0.015444	09100 Metabolism	09102 Energy metabolism	00190 Oxidative phosphorylation	K00330 nuoA; NADH-quinone oxidoreductase subunit A

## Sheet: Kegg-Control vs HalfSS
KEGG	log2FC	FC	lfcSE	Pvalues	FDR	Description	Pathway	Metabolism
K02009	4.7675	27.2371	1.2554	0.00014602	0.042671	09130 Environmental Information Processing	09131 Membrane transport	02010 ABC transporters	K02009 cbiN; cobalt/nickel transport protein
K00205	4.4911	22.4883	1.2809	0.00045445	0.047536	09100 Metabolism	09102 Energy metabolism	00680 Methane metabolism	K00205 fwdF, fmdF; 4Fe-4S ferredoxin
K07033	4.3854	20.8996	1.1757	0.00019143	0.042671	09190 Not Included in Pathway or Brite	09194 Poorly characterized	99997 Function unknown	K07033 K07033; uncharacterized protein
K06989	4.3729	20.7193	1.1922	0.00024442	0.042671	09100 Metabolism	09108 Metabolism of cofactors and vitamins	00760 Nicotinate and nicotinamide metabolism	K06989 nadX, ASPDH; aspartate dehydrogenase
K07301	4.2545	19.0868	1.1006	0.00011077	0.042671	09180 Brite Hierarchies	09183 Protein families: signaling and cellular processes	02000 Transporters	K07301 yrbG; cation:H+ antiporter
K00096	4.204	18.4302	1.1677	0.00031803	0.042671	09100 Metabolism	09103 Lipid metabolism	00564 Glycerophospholipid metabolism	K00096 araM, egsA; glycerol-1-phosphate dehydrogenase [NAD(P)+]
K06147	1.2549	2.38651	0.35621	0.00042661	0.047536	09180 Brite Hierarchies	09183 Protein families: signaling and cellular processes	02000 Transporters	K06147 ABCB-BAC; ATP-binding cassette, subfamily B, bacterial
K01990	1.0423	2.05951	0.29255	0.00036717	0.044314	09180 Brite Hierarchies	09183 Protein families: signaling and cellular processes	02000 Transporters	K01990 ABC-2.A; ABC-2 type transport system ATP-binding protein
K02073	-1.005	-2.00694	0.25034	5.953e-05	0.042671	09130 Environmental Information Processing	09131 Membrane transport	02010 ABC transporters	K02073 metQ; D-methionine transport system substrate-binding protein
K01026	-1.3633	-2.57273	0.37938	0.00032635	0.042671	09100 Metabolism	09101 Carbohydrate metabolism	00620 Pyruvate metabolism	K01026 pct; propionate CoA-transferase
K03092	-1.4546	-2.74081	0.40014	0.00027761	0.042671	09130 Environmental Information Processing	09132 Signal transduction	02020 Two-component system	K03092 rpoN; RNA polymerase sigma-54 factor
K08296	-1.7066	-3.26391	0.47073	0.00028842	0.042671	09190 Not Included in Pathway or Brite	09191 Unclassified: metabolism	99980 Enzymes with EC numbers	K08296 sixA; phosphohistidine phosphatase
K11733	-2.0386	-4.10847	0.51142	6.7139e-05	0.042671	09180 Brite Hierarchies	09183 Protein families: signaling and cellular processes	02000 Transporters	K11733 lysP; lysine-specific permease
K03756	-2.0946	-4.27108	0.58165	0.00031693	0.042671	09180 Brite Hierarchies	09183 Protein families: signaling and cellular processes	02000 Transporters	K03756 potE; putrescine:ornithine antiporter
K16651	-2.8431	-7.1756	0.76664	0.00020848	0.042671	09100 Metabolism	09108 Metabolism of cofactors and vitamins	00860 Porphyrin metabolism	K16651 pduX; L-threonine kinase

## Sheet: Kegg-Control vs FullDSS
KEGG	log2FC	FC	lfcSE	Pvalues	FDR	Description	Pathway	Metabolism
K07491	-1.7972	-3.47545	0.44737	5.8865e-05	0.092359	09190 Not Included in Pathway or Brite	09192 Unclassified: genetic information processing	Replication and repair	KO 7491 rayT; REP-associated tyrosine transposase

## Sheet: Kegg-DSS vs HalfDSS
KEGG	log2FC	FC	lfcSE	Pvalues	FDR	Description	Pathway	Metabolism
K03608	3.1841	9.08886	1.0075	0.0015751	0.045766	09180 Brite Hierarchies	09182 Protein families: genetic information processing	03036 Chromosome and associated proteins	K03608 minE; cell division topological specificity factor
K04762	2.0804	4.22924	0.64361	0.0012273	0.045766	09180 Brite Hierarchies	09182 Protein families: genetic information processing	03110 Chaperones and folding catalysts	K04762 hslR; ribosome-associated heat shock protein Hsp15
K02919	1.8068	3.49865	0.54133	0.00084497	0.045766	09120 Genetic Information Processing	09122 Translation	03010 Ribosome	K02919 RP-L36, MRPL36, rpmJ; large subunit ribosomal protein L36
K19265	1.604	3.03985	0.45099	0.00037577	0.028075	09190 Not Included in Pathway or Brite	09191 Unclassified: metabolism	99980 Enzymes with EC numbers	K19265 gpr; L-glyceraldehyde 3-phosphate reductase
K00265	1.5434	2.91481	0.35562	1.4245e-05	0.0072173	09100 Metabolism	09102 Energy metabolism	00910 Nitrogen metabolism	K00265 gltB; glutamate synthase (NADPH) large chain
K00024	1.5375	2.90291	0.36304	2.2831e-05	0.0072173	09100 Metabolism	09101 Carbohydrate metabolism	00020 Citrate cycle (TCA cycle)	K00024 mdh; malate dehydrogenase
K02469	1.529	2.88586	0.38212	6.2993e-05	0.009685	09180 Brite Hierarchies	09182 Protein families: genetic information processing	03032 DNA replication proteins	K02469 gyrA; DNA gyrase subunit A
K00563	1.5117	2.85146	0.36849	4.0865e-05	0.0072173	09180 Brite Hierarchies	09182 Protein families: genetic information processing	03009 Ribosome biogenesis	K00563 rlmA1; 23S rRNA (guanine745-N1)-methyltransferase
K00951	1.5037	2.83569	0.38905	0.00011106	0.013404	09100 Metabolism	09104 Nucleotide metabolism	00230 Purine metabolism	K00951 relA; GTP pyrophosphokinase
K01571	1.4349	2.70363	0.44942	0.0014088	0.045766	09100 Metabolism	09101 Carbohydrate metabolism	00620 Pyruvate metabolism	K01571 oadA; oxaloacetate decarboxylase (Na+ extruding) subunit alpha
K03522	1.4298	2.69409	0.40835	0.00046268	0.032997	09180 Brite Hierarchies	09183 Protein families: signaling and cellular processes	04147 Exosome	K03522 fixB, etfA; electron transfer flavoprotein alpha subunit
K06215	1.4004	2.63975	0.31947	1.1686e-05	0.0072173	09100 Metabolism	09108 Metabolism of cofactors and vitamins	00750 Vitamin B6 metabolism	K06215 pdxS, pdx1; pyridoxal 5'-phosphate synthase pdxS subunit
K01579	1.3832	2.60846	0.4175	0.00092252	0.045766	09100 Metabolism	.	00410 beta-Alanine metabolism	K01579 panD; aspartate 1-decarboxylase
K03413	1.3701	2.58488	0.38243	0.00034024	0.026692	09130 Environmental Information Processing	09132 Signal transduction	02020 Two-component system	K03413 cheY; two-component system, chemotaxis family, chemotaxis protein CheY
K02470	1.3608	2.56828	0.32539	2.8894e-05	0.0072173	09180 Brite Hierarchies	09182 Protein families: genetic information processing	03032 DNA replication proteins	K02470 gyrB; DNA gyrase subunit B
K02066	1.3392	2.53011	0.37324	0.00033336	0.026692	09130 Environmental Information Processing	09131 Membrane transport	02010 ABC transporters	K02066 mlaE, linK; phospholipid/cholesterol/gamma-HCH transport system permease protein
K01804	1.283	2.43344	0.40931	0.0017209	0.048013	09100 Metabolism	09101 Carbohydrate metabolism	00040 Pentose and glucuronate interconversions	K01804 araA; L-arabinose isomerase
K03043	1.2507	2.37957	0.33937	0.00022822	0.02238	09120 Genetic Information Processing	09121 Transcription	03020 RNA polymerase	K03043 rpoB; DNA-directed RNA polymerase subunit beta
K00290	1.2432	2.36723	0.30005	3.4222e-05	0.0072173	09100 Metabolism	09105 Amino acid metabolism	00300 Lysine biosynthesis	K00290 LYS1; saccharopine dehydrogenase (NAD+, L-lysine forming)
K02065	1.2425	2.36608	0.39496	0.0016556	0.047228	09130 Environmental Information Processing	09131 Membrane transport	02010 ABC transporters	K02065 mlaF, linL, mkl; phospholipid/cholesterol/gamma-HCH transport system ATP-binding protein
K03149	1.24	2.36199	0.40085	0.0019783	0.049287	09100 Metabolism	09108 Metabolism of cofactors and vitamins	00730 Thiamine metabolism	K03149 thiG; thiazole synthase
K02355	1.2398	2.36166	0.2972	3.024e-05	0.0072173	09180 Brite Hierarchies	09182 Protein families: genetic information processing	03012 Translation factors	K02355 fusA, GFM, EFG; elongation factor G
K00177	1.2281	2.34258	0.38758	0.0015309	0.045766	09100 Metabolism	09101 Carbohydrate metabolism	00020 Citrate cycle (TCA cycle)	K00177 korC, oorC; 2-oxoglutarate ferredoxin oxidoreductase subunit gamma
K06207	1.1795	2.26498	0.31254	0.00016069	0.018009	09190 Not Included in Pathway or Brite	09193 Unclassified: signaling and cellular processes	99995 Signaling proteins	K06207 typA, bipA; GTP-binding protein
K00174	1.1582	2.23179	0.37384	0.0019472	0.049287	09100 Metabolism	09101 Carbohydrate metabolism	00010 Glycolysis / Gluconeogenesis	K00174 korA, oorA, oforA; 2-oxoglutarate/2-oxoacid ferredoxin oxidoreductase subunit alpha
K03701	1.1357	2.19725	0.35218	0.0012611	0.045766	09120 Genetic Information Processing	09124 Replication and repair	03420 Nucleotide excision repair	K03701 uvrA; excinuclease ABC subunit A
K02996	1.0436	2.06137	0.3167	0.00098353	0.045766	09120 Genetic Information Processing	09122 Translation	03010 Ribosome	K02996 RP-S9, MRPS9, rpsI; small subunit ribosomal protein S9
K02965	1.0409	2.05751	0.28985	0.00032913	0.026692	09120 Genetic Information Processing	09122 Translation	03010 Ribosome	K02965 RP-S19, rpsS; small subunit ribosomal protein S19
K02890	0.93285	1.90904	0.29068	0.001331	0.045766	09120 Genetic Information Processing	09122 Translation	03010 Ribosome	K02890 RP-L22, MRPL22, rplV; large subunit ribosomal protein L22
K02952	0.87985	1.84018	0.28173	0.0017899	0.04842	09120 Genetic Information Processing	09122 Translation	03010 Ribosome	K02952 RP-S13, rpsM; small subunit ribosomal protein S13
K02946	0.86443	1.82062	0.26693	0.001202	0.045766	09120 Genetic Information Processing	09122 Translation	03010 Ribosome	K02946 RP-S10, MRPS10, rpsJ; small subunit ribosomal protein S10
K02950	0.8551	1.80888	0.26844	0.0014452	0.045766	09120 Genetic Information Processing	09122 Translation	03010 Ribosome	K02950 RP-S12, MRPS12, rpsL; small subunit ribosomal protein S12
K01874	0.80556	1.74782	0.24567	0.0010418	0.045766	09100 Metabolism	09106 Metabolism of other amino acids	00450 Selenocompound metabolism	K01874 MARS, metG; methionyl-tRNA synthetase
K19545	0.76816	1.7031	0.22726	0.00072453	0.045471	09180 Brite Hierarchies	09183 Protein families: signaling and cellular processes	01504 Antimicrobial resistance genes	K19545 lnuA_C_D_E, lin; lincosamide nucleotidyltransferase A/C/D/E
K02909	0.65822	1.57813	0.20397	0.0012507	0.045766	09120 Genetic Information Processing	09122 Translation	03010 Ribosome	K02909 RP-L31, rpmE; large subunit ribosomal protein L31
K02334	-0.85134	-1.80418	0.26837	0.0015124	0.045766	09190 Not Included in Pathway or Brite	09191 Unclassified: metabolism	99980 Enzymes with EC numbers	K02334 dpo; DNA polymerase bacteriophage-type
K02073	-0.86847	-1.82573	0.21185	4.1399e-05	0.0072173	09130 Environmental Information Processing	09131 Membrane transport	02010 ABC transporters	K02073 metQ; D-methionine transport system substrate-binding protein
K03453	-0.9308	-1.90633	0.28863	0.00126	0.045766	09190 Not Included in Pathway or Brite	09193 Unclassified: signaling and cellular processes	99977 Transport	K03453 TC.BASS; bile acid:Na+ symporter, BASS family
K02217	-0.97509	-1.96576	0.30817	0.0015555	0.045766	09190 Not Included in Pathway or Brite	09191 Unclassified: metabolism	99980 Enzymes with EC numbers	K02217 ftnA, ftn; ferritin
K00981	-1.0047	-2.00653	0.31224	0.0012924	0.045766	09100 Metabolism	09103 Lipid metabolism	00564 Glycerophospholipid metabolism	K00981 E2.7.7.41, CDS1, CDS2, cdsA; phosphatidate cytidylyltransferase
K03293	-1.1141	-2.1646	0.34476	0.0012311	0.045766	09190 Not Included in Pathway or Brite	09193 Unclassified: signaling and cellular processes	99977 Transport	K03293 TC.AAT; amino acid transporter, AAT family
K02042	-1.2028	-2.30186	0.36058	0.00085107	0.045766	09130 Environmental Information Processing	09131 Membrane transport	02010 ABC transporters	K02042 phnE; phosphonate transport system permease protein
K07139	-1.2349	-2.35365	0.39922	0.001979	0.049287	09190 Not Included in Pathway or Brite	09194 Poorly characterized	99997 Function unknown	K07139 K07139; uncharacterized protein
K05346	-1.2485	-2.37594	0.36779	0.00068721	0.044926	09180 Brite Hierarchies	09182 Protein families: genetic information processing	03000 Transcription factors	K05346 deoR; deoxyribonucleoside regulator
K01026	-1.2835	-2.43429	0.32258	6.9209e-05	0.009685	09100 Metabolism	09101 Carbohydrate metabolism	00620 Pyruvate metabolism	K01026 pct; propionate CoA-transferase
K02750	-1.3068	-2.47392	0.41301	0.0015561	0.045766	09100 Metabolism	09101 Carbohydrate metabolism	00500 Starch and sucrose metabolism	K02750 glvC, malP, aglA; alpha-glucoside PTS system EIICB component
K18120	-1.3489	-2.54718	0.43087	0.0017442	0.048013	09100 Metabolism	09101 Carbohydrate metabolism	00650 Butanoate metabolism	K18120 4hbD, abfH; 4-hydroxybutyrate dehydrogenase
K07559	-1.3763	-2.59602	0.4268	0.0012612	0.045766	09180 Brite Hierarchies	09182 Protein families: genetic information processing	03016 Transfer RNA biogenesis	K07559 kptA; putative RNA 2'-phosphotransferase
K01464	-1.3799	-2.6025	0.42285	0.0011008	0.045766	09100 Metabolism	09104 Nucleotide metabolism	00240 Pyrimidine metabolism	K01464 DPYS, dht, hydA; dihydropyrimidinase
K05786	-1.3953	-2.63043	0.42165	0.00093605	0.045766	09180 Brite Hierarchies	09183 Protein families: signaling and cellular processes	02000 Transporters	K05786 rarD; chloramphenicol-sensitive protein RarD
K03535	-1.4113	-2.65977	0.44549	0.0015347	0.045766	09180 Brite Hierarchies	09183 Protein families: signaling and cellular processes	02000 Transporters	K03535 gudP; MFS transporter, ACS family, glucarate transporter
K00748	-1.4159	-2.66826	0.43995	0.0012893	0.045766	09100 Metabolism	09107 Glycan biosynthesis and metabolism	00540 Lipopolysaccharide biosynthesis	K00748 lpxB; lipid-A-disaccharide synthase
K07099	-1.4457	-2.72395	0.39805	0.00028129	0.025962	09190 Not Included in Pathway or Brite	09194 Poorly characterized	99997 Function unknown	K07099 K07099; uncharacterized protein
K00832	-1.4645	-2.75968	0.33873	1.5356e-05	0.0072173	09100 Metabolism	09105 Amino acid metabolism	00270 Cysteine and methionine metabolism	K00832 tyrB; aromatic-amino-acid transaminase
K07403	-1.4761	-2.78196	0.47414	0.0018498	0.049193	09190 Not Included in Pathway or Brite	09192 Unclassified: genetic information processing	99975 Protein processing	K07403 nfeD; membrane-bound serine protease (ClpP class)
K03313	-1.5342	-2.89628	0.49464	0.0019243	0.049287	09180 Brite Hierarchies	09183 Protein families: signaling and cellular processes	02000 Transporters	K03313 nhaA; Na+:H+ antiporter, NhaA family
K06075	-1.5927	-3.01613	0.42773	0.00019642	0.020545	09180 Brite Hierarchies	09182 Protein families: genetic information processing	03000 Transcription factors	K06075 slyA; MarR family transcriptional regulator, transcriptional regulator for hemolysin
K08296	-1.6079	-3.04808	0.40575	7.4073e-05	0.009685	09190 Not Included in Pathway or Brite	09191 Unclassified: metabolism	99980 Enzymes with EC numbers	K08296 sixA; phosphohistidine phosphatase
K03756	-1.7895	-3.45695	0.51452	0.000505	0.03445	09180 Brite Hierarchies	09183 Protein families: signaling and cellular processes	02000 Transporters	K03756 potE; putrescine:ornithine antiporter
K01034	-1.8652	-3.64318	0.55869	0.00084228	0.045766	09100 Metabolism	09101 Carbohydrate metabolism	00650 Butanoate metabolism	K01034 atoD; acetate CoA/acetoacetate CoA-transferase alpha subunit
K16651	-2.2551	-4.77367	0.70511	0.0013828	0.045766	09100 Metabolism	09108 Metabolism of cofactors and vitamins	00860 Porphyrin metabolism	K16651 pduX; L-threonine kinase

## Sheet: Kegg-DSS vs FULLDSS
KEGG	log2FC	FC	lfcSE	Pvalues	FDR	Description	Pathway	Metabolism
K00702	2.0187	4.05218	0.64134	0.0016458	0.044749	09100 Metabolism	09101 Carbohydrate metabolism	00500 Starch and sucrose metabolism	K00702 E2.4.1.20; cellobiose phosphorylase
K01711	2.0001	4.00028	0.47294	2.3474e-05	0.0052615	09100 Metabolism	09101 Carbohydrate metabolism	00051 Fructose and mannose metabolism	K01711 gmd, GMDS; GDPmannose 4,6-dehydratase
K01661	1.8989	3.72929	0.44279	1.7996e-05	0.0052615	09100 Metabolism	09108 Metabolism of cofactors and vitamins	00130 Ubiquinone and other terpenoid-quinone biosynthesis	K01661 menB; naphthoate synthase
K03718	1.8312	3.55833	0.47706	0.00012375	0.011283	09180 Brite Hierarchies	09182 Protein families: genetic information processing	03000 Transcription factors	K03718 asnC; Lrp/AsnC family transcriptional regulator, regulator for asnA, asnC and gidA
K00962	1.6992	3.24721	0.43859	0.00010701	0.010494	09120 Genetic Information Processing	09123 Folding, sorting and degradation	03018 RNA degradation	K00962 pnp, PNPT1; polyribonucleotide nucleotidyltransferase
K01006	1.6161	3.06545	0.38515	2.7165e-05	0.0053278	09100 Metabolism	09101 Carbohydrate metabolism	00010 Glycolysis / Gluconeogenesis	K01006 ppdK; pyruvate, orthophosphate dikinase
K03522	1.6156	3.06439	0.40926	7.8911e-05	0.009524	09180 Brite Hierarchies	09183 Protein families: signaling and cellular processes	04147 Exosome	K03522 fixB, etfA; electron transfer flavoprotein alpha subunit
K03340	1.5814	2.9926	0.44247	0.00035172	0.015767	09100 Metabolism	09105 Amino acid metabolism	00300 Lysine biosynthesis	K03340 dapdh; diaminopimelate dehydrogenase
K06207	1.5795	2.98866	0.31106	3.8201e-07	0.00059937	09190 Not Included in Pathway or Brite	09193 Unclassified: signaling and cellular processes	99995 Signaling proteins	K06207 typA, bipA; GTP-binding protein
K03924	1.5677	2.96432	0.41344	0.00014962	0.011283	09190 Not Included in Pathway or Brite	09191 Unclassified: metabolism	99980 Enzymes with EC numbers	K03924 moxR; MoxR-like ATPase
K01579	1.5526	2.93345	0.41893	0.00021048	0.012598	09100 Metabolism	09106 Metabolism of other amino acids	00410 beta-Alanine metabolism	K01579 panD; aspartate 1-decarboxylase
K01804	1.5393	2.90653	0.40865	0.00016539	0.011283	09100 Metabolism	09101 Carbohydrate metabolism	00040 Pentose and glucuronate interconversions	K01804 araA; L-arabinose isomerase
K01869	1.5343	2.89648	0.45266	0.00070028	0.027468	09120 Genetic Information Processing	09122 Translation	00970 Aminoacyl-tRNA biosynthesis	K01869 LARS, leuS; leucyl-tRNA synthetase
K02469	1.5179	2.86374	0.38759	8.9928e-05	0.0095264	09180 Brite Hierarchies	09182 Protein families: genetic information processing	03032 DNA replication proteins	K02469 gyrA; DNA gyrase subunit A
K03046	1.4837	2.79665	0.36526	4.8614e-05	0.0076275	09120 Genetic Information Processing	09121 Transcription	03020 RNA polymerase	K03046 rpoC; DNA-directed RNA polymerase subunit beta'
K02470	1.4633	2.75738	0.32667	7.4877e-06	0.0039161	09180 Brite Hierarchies	09182 Protein families: genetic information processing	03032 DNA replication proteins	K02470 gyrB; DNA gyrase subunit B
K03043	1.4523	2.73644	0.34005	1.947e-05	0.0052615	09120 Genetic Information Processing	09121 Transcription	03020 RNA polymerase	K03043 rpoB; DNA-directed RNA polymerase subunit beta
K00240	1.44	2.71321	0.45481	0.0015451	0.044077	09100 Metabolism	09101 Carbohydrate metabolism	00020 Citrate cycle (TCA cycle)	K00240 sdhB, frdB; succinate dehydrogenase iron-sulfur subunit
K00175	1.4325	2.69914	0.39442	0.00028138	0.014241	09100 Metabolism	09101 Carbohydrate metabolism	00010 Glycolysis / Gluconeogenesis	K00175 korB, oorB, oforB; 2-oxoglutarate/2-oxoacid ferredoxin oxidoreductase subunit beta
K00563	1.4003	2.63956	0.36913	0.00014852	0.011283	09180 Brite Hierarchies	09182 Protein families: genetic information processing	03009 Ribosome biogenesis	K00563 rlmA1; 23S rRNA (guanine745-N1)-methyltransferase
K02065	1.3876	2.61643	0.39689	0.00047186	0.019483	09130 Environmental Information Processing	09131 Membrane transport	02010 ABC transporters	K02065 mlaF, linL, mkl; phospholipid/cholesterol/gamma-HCH transport system ATP-binding protein
K00290	1.384	2.60991	0.30151	4.4303e-06	0.0034756	09100 Metabolism	09105 Amino acid metabolism	00300 Lysine biosynthesis	K00290 LYS1; saccharopine dehydrogenase (NAD+, L-lysine forming)
K02066	1.352	2.55266	0.37753	0.00034198	0.015767	09130 Environmental Information Processing	09131 Membrane transport	02010 ABC transporters	K02066 mlaE, linK; phospholipid/cholesterol/gamma-HCH transport system permease protein
K03149	1.3457	2.54153	0.40377	0.00085953	0.03002	09100 Metabolism	09108 Metabolism of cofactors and vitamins	00730 Thiamine metabolism	K03149 thiG; thiazole synthase
K00812	1.302	2.4657	0.39974	0.0011252	0.036028	09100 Metabolism	09105 Amino acid metabolism	00250 Alanine, aspartate and glutamate metabolism	K00812 aspB; aspartate aminotransferase
K01955	1.2917	2.44816	0.34443	0.00017667	0.01155	09100 Metabolism	09104 Nucleotide metabolism	00240 Pyrimidine metabolism	K01955 carB, CPA2; carbamoyl-phosphate synthase large subunit
K00656	1.277	2.42335	0.40645	0.0016786	0.044749	09100 Metabolism	09101 Carbohydrate metabolism	00620 Pyruvate metabolism	K00656 E2.3.1.54, pflD; formate C-acetyltransferase
K02355	1.2733	2.41714	0.29923	2.0873e-05	0.0052615	09180 Brite Hierarchies	09182 Protein families: genetic information processing	03012 Translation factors	K02355 fusA, GFM, EFG; elongation factor G
K00239	1.1933	2.28675	0.33992	0.00044733	0.018969	09100 Metabolism	09101 Carbohydrate metabolism	00020 Citrate cycle (TCA cycle)	K00239 sdhA, frdA; succinate dehydrogenase flavoprotein subunit
K00134	1.1915	2.2839	0.30447	9.1075e-05	0.0095264	09100 Metabolism	09101 Carbohydrate metabolism	00010 Glycolysis / Gluconeogenesis	K00134 GAPDH, gapA; glyceraldehyde 3-phosphate dehydrogenase (phosphorylating)
K03701	1.1869	2.27663	0.35617	0.000861	0.03002	09120 Genetic Information Processing	09124 Replication and repair	03420 Nucleotide excision repair	K03701 uvrA; excinuclease ABC subunit A
K00174	1.1822	2.26923	0.37826	0.0017759	0.045679	09100 Metabolism	09101 Carbohydrate metabolism	00010 Glycolysis / Gluconeogenesis	K00174 korA, oorA, oforA; 2-oxoglutarate/2-oxoacid ferredoxin oxidoreductase subunit alpha
K02996	1.17	2.25012	0.31714	0.00022503	0.012598	09120 Genetic Information Processing	09122 Translation	03010 Ribosome	K02996 RP-S9, MRPS9, rpsI; small subunit ribosomal protein S9
K02965	1.1541	2.22545	0.29019	6.972e-05	0.0091159	09120 Genetic Information Processing	09122 Translation	03010 Ribosome	K02965 RP-S19, rpsS; small subunit ribosomal protein S19
K01835	1.117	2.16895	0.3518	0.0014981	0.043528	09100 Metabolism	09101 Carbohydrate metabolism	00010 Glycolysis / Gluconeogenesis	K01835 pgm; phosphoglucomutase
K02874	1.0984	2.14117	0.26708	3.9136e-05	0.0068227	09120 Genetic Information Processing	09122 Translation	03010 Ribosome	K02874 RP-L14, MRPL14, rplN; large subunit ribosomal protein L14
K02948	1.0879	2.12564	0.29559	0.00023285	0.012598	09120 Genetic Information Processing	09122 Translation	03010 Ribosome	K02948 RP-S11, MRPS11, rpsK; small subunit ribosomal protein S11
K06215	1.0758	2.10789	0.33025	0.0011241	0.036028	09100 Metabolism	09108 Metabolism of cofactors and vitamins	00750 Vitamin B6 metabolism	K06215 pdxS, pdx1; pyridoxal 5'-phosphate synthase pdxS subunit
K02890	1.0738	2.10497	0.29103	0.00022446	0.012598	09120 Genetic Information Processing	09122 Translation	03010 Ribosome	K02890 RP-L22, MRPL22, rplV; large subunit ribosomal protein L22
K02952	1.0666	2.09449	0.28195	0.00015497	0.011283	09120 Genetic Information Processing	09122 Translation	03010 Ribosome	K02952 RP-S13, rpsM; small subunit ribosomal protein S13
K02886	1.0391	2.05495	0.27908	0.00019669	0.012344	09120 Genetic Information Processing	09122 Translation	03010 Ribosome	K02886 RP-L2, MRPL2, rplB; large subunit ribosomal protein L2
K02950	1.0126	2.01754	0.26871	0.00016423	0.011283	09120 Genetic Information Processing	09122 Translation	03010 Ribosome	K02950 RP-S12, MRPS12, rpsL; small subunit ribosomal protein S12
K09457	1.0009	2.00125	0.2497	6.1192e-05	0.0087282	09100 Metabolism	09108 Metabolism of cofactors and vitamins	00790 Folate biosynthesis	K09457 queF; 7-cyano-7-deazaguanine reductase
K02358	0.99542	1.99366	0.27619	0.00031325	0.015133	09150 Organismal Systems	09159 Environmental adaptation	04626 Plant-pathogen interaction	K02358 tuf, TUFM; elongation factor Tu
K01495	0.96708	1.95488	0.29564	0.001071	0.035752	09100 Metabolism	09108 Metabolism of cofactors and vitamins	00790 Folate biosynthesis	K01495 GCH1, folE; GTP cyclohydrolase IA
K08217	0.96319	1.94962	0.29719	0.001191	0.037373	09180 Brite Hierarchies	09183 Protein families: signaling and cellular processes	02000 Transporters	K08217 mef; MFS transporter, DHA3 family, macrolide efflux protein
K00973	0.95188	1.93439	0.2855	0.00085585	0.03002	09100 Metabolism	09107 Glycan biosynthesis and metabolism	00541 O-Antigen nucleotide sugar biosynthesis	K00973 rfbA, rmlA, rffH; glucose-1-phosphate thymidylyltransferase
K02078	0.94653	1.92723	0.28243	0.00080412	0.03002	09100 Metabolism	09103 Lipid metabolism	00061 Fatty acid biosynthesis	K02078 acpP; acyl carrier protein
K03040	0.93814	1.91606	0.25766	0.00027165	0.014207	09120 Genetic Information Processing	09121 Transcription	03020 RNA polymerase	K03040 rpoA; DNA-directed RNA polymerase subunit alpha
K02931	0.9372	1.91481	0.26034	0.00031829	0.015133	09120 Genetic Information Processing	09122 Translation	03010 Ribosome	K02931 RP-L5, MRPL5, rplE; large subunit ribosomal protein L5
K02946	0.93303	1.90928	0.26749	0.00048657	0.019575	09120 Genetic Information Processing	09122 Translation	03010 Ribosome	K02946 RP-S10, MRPS10, rpsJ; small subunit ribosomal protein S10
K02986	0.91111	1.88049	0.26998	0.00073896	0.028279	09120 Genetic Information Processing	09122 Translation	03010 Ribosome	K02986 RP-S4, rpsD; small subunit ribosomal protein S4
K00773	0.89471	1.85924	0.26917	0.00088759	0.030274	09180 Brite Hierarchies	09182 Protein families: genetic information processing	03016 Transfer RNA biogenesis	K00773 tgt; queuine tRNA-ribosyltransferase
K03596	0.88496	1.84671	0.24924	0.00038424	0.016747	9160 Human Diseases	09171 Infectious disease: bacterial	05134 Legionellosis	K03596 lepA; GTP-binding protein LepA
K03671	0.86256	1.81826	0.26997	0.0013982	0.042188	09150 Organismal Systems	09151 Immune system	04621 NOD-like receptor signaling pathway	K03671 TXN, trxA; thioredoxin
K03521	0.84748	1.79936	0.26315	0.0012798	0.039373	9190 Not Included in Pathway or Brite	09191 Unclassified: metabolism	99982 Energy metabolism	K03521 fixA, etfB; electron transfer flavoprotein beta subunit
K00262	0.83418	1.78284	0.26248	0.0014825	0.043528	09100 Metabolism	09102 Energy metabolism	00910 Nitrogen metabolism	K00262 E1.4.1.4, gdhA; glutamate dehydrogenase (NADP+)
K03086	0.82959	1.77718	0.26308	0.0016138	0.044749	09140 Cellular Processes	09142 Cell motility	02040 Flagellar assembly	K03086 rpoD; RNA polymerase primary sigma factor
K02909	0.78002	1.71715	0.20517	0.00014364	0.011283	09120 Genetic Information Processing	09122 Translation	03010 Ribosome	K02909 RP-L31, rpmE; large subunit ribosomal protein L31
K19545	0.71718	1.64397	0.22832	0.0016827	0.044749	09180 Brite Hierarchies	09183 Protein families: signaling and cellular processes	01504 Antimicrobial resistance genes	K19545 lnuA_C_D_E, lin; lincosamide nucleotidyltransferase A/C/D/E
K02837	0.69696	1.62109	0.2227	0.0017506	0.045679	09180 Brite Hierarchies	09182 Protein families: genetic information processing	03012 Translation factors	K02837 prfC; peptide chain release factor 3

## Sheet: EC-Control vs DSS
EC ID	log2FC	FC	lfcSE	Pvalues	FDR	Description	Pathway	Metabolism	Enzyme
EC5.4.2.9	4.9137	30.1419	1.7318	0.0045492	0.042322	Isomerase	Intramolecular isomerase	Phosphotransferases (Phosphomutases)	5.4.2.9 phosphoenolpyruvate mutase		Biosynthesis of secondary metabolites, Biosynthesis of various secondary metabolites - part 2, Microbial metabolism in diverse environments, Phosphonate and phosphinate metabolism				phosphonoacetaldehyde
EC1.1.1.274	4.741	26.7413	1.2298	0.00011565	0.007845	Oxidoreductase	Acting on the CH-OH group of donors	With NAD+ or NADP+ as acceptor	1.1.1.274 2,5-didehydrogluconate reductase (2-dehydro-D-gluconate-forming)		ketogluconate metabolism	associated with archaea
EC1.4.1.21	4.2806	19.4352	1.1488	0.00019435	0.0079555	Oxidoreductase	Acting on the CH-NH2 group of donors	With NAD+ or NADP+ as acceptor	1.4.1.21 aspartate dehydrogenase		Nicotinate and nicotinamide metabolism
EC4.1.1.31	4.2621	19.1876	1.1362	0.00017601	0.007845	Lyases	Carbon-carbon lyases	Carboxy-lyases	4.1.1.31 phosphoenolpyruvate carboxylase		Carbon fixation in photosynthetic organisms, Carbon fixation pathways in prokaryotes, Methane metabolism, Microbial metabolism in diverse environments, Pyruvate metabolism				gluconeogenesis
EC6.5.1.1	4.236	18.8436	1.2989	0.0011092	0.021969	Ligases	Forming phosphoric-ester bonds	Ligases that form phosphoric-ester bonds (only sub-subclass identified to date)	6.5.1.1 DNA ligase (ATP)
EC2.3.3.1	4.2149	18.57	1.4095	0.0027869	0.032377	Tranferases	Acyltransferases	Acyl groups converted into alkyl groups on transfer	2.3.3.1 citrate (Si)-synthase		Biosynthesis of secondary metabolites, Citrate cycle (TCA cycle), Glyoxylate and dicarboxylate metabolism, Microbial metabolism in diverse environments
EC4.1.99.12	4.1959	18.327	1.1804	0.00037834	0.012906	Lyases	Carbon-carbon lyases	Othr carbon-carbon lyases	4.1.99.12 3,4-dihydroxy-2-butanone-4-phosphate synthase		Biosynthesis of secondary metabolites, Riboflavin metabolism
EC1.3.1.76	4.1007	17.1567	1.4856	0.0057759	0.046663	Oxidoreductases	Acting on the CH-CH group of donors	With NAD+ or NADP+ as acceptor	1.3.1.76 precorrin-2 dehydrogenase		Biosynthesis of secondary metabolites, Microbial metabolism in diverse environments, Porphyrin and chlorophyll metabolism
EC2.1.1.151	3.8271	14.1929	1.3564	0.0047799	0.043409	Tranferases	Transferring one-carbon groups	Methyltransferases	2.1.1.151 cobalt-factor II C20-methyltransferase		Porphyrin and chlorophyll metabolism
EC3.6.3.5	3.7031	13.024	1.2112	0.0022334	0.030065	Hydrolases	Acting on acid anhydrides	Acting on acid anhydrides to catalyse transmembrane movement of substances	3.6.3.5 Zn2+-exporting ATPase
EC3.4.25.1	3.6578	12.6214	1.2314	0.0029741	0.033817	Hydrolases	Acting on peptide bonds (peptidases)	Threonine endopeptidases	3.4.25.1 proteasome endopeptidase complex
EC3.6.1.13	3.6181	12.2788	1.1599	0.001813	0.029521	Hydrolases	Acting on acid anhydrides	In phosphorus-containing anhydrides	3.6.1.13 ADP-ribose diphosphatase		Purine metabolism
EC1.12.98.1	3.5161	11.4407	1.1427	0.0020916	0.030065	Oxidoreductases	Acting on hydrogen as donor	With other, known, physiological acceptors	1.12.98.1 coenzyme F420 hydrogenase		Methane metabolism, Microbial metabolism in diverse environments
EC3.4.13.9	3.4105	10.6332	0.91017	0.00017888	0.007845	Hydrolases	Acting on peptide bonds (peptidases)	Dipeptidases	3.4.13.9 Xaa-Pro dipeptidase
EC2.1.1.10	3.3612	10.276	0.84041	6.3484e-05	0.0077958	Transferases	Transferring one-carbon groups	Methyltransferases	2.1.1.10 homocysteine S-methyltransferase		Biosynthesis of secondary metabolites, Cysteine and methionine metabolism
EC2.1.1.86	3.2097	9.25158	1.0582	0.0024205	0.030722	Transferases	Transferring one-carbon groups	Methyltransferases	2.1.1.86 tetrahydromethanopterin S-methyltransferase		Methane metabolism, Microbial metabolism in diverse environments
EC1.8.4.12	3.129	8.74828	0.96471	0.0011806	0.022653	Oxidoreductases	Acting on a sulfur group of donors	With a disulfide as acceptor	1.8.4.12 peptide-methionine (R)-S-oxide reductase		methionine metabolism
EC3.4.24.15	3.0805	8.45908	0.90915	0.0007033	0.017993	Hydrolases	Acting on peptide bonds (peptidases)	Metalloendopeptidases	3.4.24.15 thimet oligopeptidase
EC2.8.3.16	3.0495	8.27925	0.97038	0.0016748	0.029521	Transferases	Transferring sulfur-containing groups	CoA-transferases	2.8.3.16 formyl-CoA transferase
EC2.7.1.113	3.0138	8.07689	0.90109	0.00082405	0.018739	Transferases	Transferring phosphorus-containing groups	Phosphotransferases with an alcohol group as acceptor	2.7.1.113 deoxyguanosine kinase		Purine metabolism
EC3.4.13.18	2.9979	7.98836	0.90839	0.00096592	0.020747	Hydrolases	Acting on peptide bonds (peptidases)	Dipeptidases	3.4.13.18 cytosol nonspecific dipeptidase		Arginine and proline metabolism, beta-Alanine metabolism, Histidine metabolism
EC3.5.4.9	2.9618	7.79095	0.84707	0.00047138	0.01398	Hydrolases	Acting on carbon-nitrogen bonds, other than peptide bonds	In cyclic amidines	3.5.4.9 methenyltetrahydrofolate cyclohydrolase		Carbon fixation pathways in prokaryotes, Microbial metabolism in diverse environments, One carbon pool by folate
EC1.5.1.5	2.9221	7.57949	0.87225	0.00080784	0.018739	Oxidoreductases	Acting on the CH-NH group of donors	With NAD+ or NADP+ as acceptor	1.5.1.5 methylenetetrahydrofolate dehydrogenase (NADP+)		Carbon fixation pathways in prokaryotes, Microbial metabolism in diverse environments, One carbon pool by folate
EC2.7.7.39	2.8158	7.0411	0.81187	0.00052367	0.01398	Transferases	Transferring phosphorus-containing groups	Nucleotidyltransferases	2.7.7.39 glycerol-3-phosphate cytidylyltransferase		Glycerophospholipid metabolism
EC3.2.1.86	2.8046	6.98665	0.68013	3.7282e-05	0.007701	Hydrolases	Glycosylases	Glycosidases, i.e. enzymes that hydrolyse O- and S-glycosyl compounds	3.2.1.86 6-phospho-beta-glucosidase
EC1.2.7.1	2.6756	6.38904	0.93352	0.0041555	0.039867	Oxidoreductases	Acting on the aldehyde or oxo group of donors	With an iron-sulfur protein as acceptor	1.2.7.1 pyruvate synthase		Biosynthesis of secondary metabolites, Butanoate metabolism, Carbon fixation pathways in prokaryotes, Citrate cycle (TCA cycle), Glycolysis / Gluconeogenesis, Methane metabolism, Microbial metabolism in diverse environments, Nitrotoluene degradation, Propanoate metabolism, Pyruvate metabolism
EC3.5.4.4	2.6312	6.19541	0.85891	0.002188	0.030065	Hydrolases	Acting on carbon-nitrogen bonds, other than peptide bonds.	In cyclic amidines.	3.5.4.4 Adenosine deaminase		Purine metabolism
EC3.2.1.85	2.4446	5.44375	0.74164	0.00097989	0.020747	Hydrolases	Glycosylases	Glycosidases, i.e. enzymes that hydrolyse O- and S-glycosyl compounds	3.2.1.85 6-phospho-beta-galactosidase
EC1.7.1.7	2.3524	5.10673	0.7849	0.0027263	0.032377	Oxidoreductases	Acting on other nitrogenous compounds as donors	With NAD+ or NADP+ as acceptor	1.7.1.7 GMP reductase		Purine metabolism
EC3.4.22.40	2.32	4.99332	0.74795	0.0019232	0.029521	Hydrolases	Acting on peptide bonds (peptidases)	Cysteine endopeptidases	3.4.22.40 bleomycin hydrolase
EC2.6.99.2	2.1692	4.49774	0.77649	0.0052136	0.044461	Transferases	Transferring nitrogenous groups	Transferring other nitrogenous groups	2.6.99.2 pyridoxine 5'-phosphate synthase		Vitamin B6 metabolism
EC1.1.1.35	2.1145	4.3304	0.77689	0.0064936	0.049223	Oxidoreductases	Acting on the CH-OH group of donors	With NAD+ or NADP+ as acceptor	1.1.1.35 3-hydroxyacyl-CoA dehydrogenase		Benzoate degradation, Biosynthesis of secondary metabolites, Butanoate metabolism, Caprolactam degradation, Carbon fixation pathways in prokaryotes, Fatty acid degradation, Fatty acid elongation, Geraniol degradation, Lysine degradation, Microbial metabolism in diverse environments, Toluene degradation, Tryptophan metabolism, Valine, leucine and isoleucine degradation
EC5.4.2.1	2.0951	4.27256	0.54612	0.00012487	0.007845	Isomerases	Intramolecular transferases	Phosphotransferases (phosphomutases)	5.4.2.1 phosphoglycerate mutase
EC6.1.1.13	2.0719	4.2044	0.73679	0.004922	0.043663	Ligases	Forming carbon-oxygen bonds	Ligases forming aminoacyl-tRNA and related compounds	6.1.1.13 D-alanine-poly(phosphoribitol) ligase		D-Amino acid metabolism
EC1.1.1.28	2.0684	4.19421	0.7527	0.0059974	0.047211	Oxidoreductases	Acting on the CH-OH group of donors	With NAD+ or NADP+ as acceptor	1.1.1.28 D-lactate dehydrogenase		Microbial metabolism in diverse environments, Pyruvate metabolism
EC1.1.1.17	2.0669	4.18985	0.7033	0.0032945	0.034285	Oxidoreductases	Acting on the CH-OH group of donors	With NAD+ or NADP+ as acceptor	1.1.1.17 mannitol-1-phosphate 5-dehydrogenase		Fructose and mannose metabolism
EC1.1.1.49	2.061	4.17275	0.74932	0.0059514	0.047211	Oxidoreductases	Acting on the CH-OH group of donors	With NAD+ or NADP+ as acceptor	1.1.1.49 glucose-6-phosphate dehydrogenase (NADP+)		Biosynthesis of secondary metabolites, Glutathione metabolism, Microbial metabolism in diverse environments, Pentose phosphate pathway
EC5.3.3.2	2.0519	4.14652	0.62775	0.0010809	0.021969	Isomerases	Intramolecular oxidoreductases	Transposing C=C bonds	5.3.3.2 isopentenyl-diphosphate DELTA-isomerase		Biosynthesis of secondary metabolites, Terpenoid backbone biosynthesis
EC2.7.1.4	2.0389	4.10932	0.72606	0.0049834	0.043663	Transferases	Transferring phosphorus-containing groups	Phosphotransferases with an alcohol group as acceptor	2.7.1.4 fructokinase		Amino sugar and nucleotide sugar metabolism, Biosynthesis of secondary metabolites, Fructose and mannose metabolism, Starch and sucrose metabolism
EC4.2.1.136	2.0384	4.1079	0.65248	0.0017832	0.029521	Lyases	Carbon-oxygen lyases	Hydro-lyases	4.2.1.136 ADP-dependent NAD(P)H-hydrate dehydratase
EC2.7.1.76	1.9461	3.85331	0.69969	0.0054129	0.044913	Transferases	Transferring phosphorus-containing groups	Phosphotransferases with an alcohol group as acceptor	2.7.1.76 2'-deoxyadenosine kinase		Purine metabolism
EC3.2.1.52	1.6546	3.14836	0.40145	3.7627e-05	0.007701	Hydrolases	Glycosylases	Glycosidases, i.e. enzymes that hydrolyse O- and S-glycosyl compounds	3.2.1.52 beta-N-acetylhexosaminidase		Amino sugar and nucleotide sugar metabolism, Glycosaminoglycan degradation, Glycosphingolipid biosynthesis - ganglio series, Glycosphingolipid biosynthesis - globo and isoglobo series, Other glycan degradation, Various types of N-glycan biosynthesis
EC3.2.2.23	1.4397	2.71264	0.47527	0.0024518	0.030722	Hydrolases	Glycosylases	Glycosidases, i.e. enzymes that hydrolyse O- and S-glycosyl compounds	3.2.1.85 6-phospho-beta-galactosidase		Galactose metabolism
EC1.1.1.169	1.4084	2.65443	0.35683	7.9121e-05	0.007845	Oxidoreductases	Acting on the CH-OH group of donors	With NAD+ or NADP+ as acceptor	1.1.1.169 2-dehydropantoate 2-reductase		Biosynthesis of secondary metabolites, Pantothenate and CoA biosynthesis
EC4.2.1.126	1.3011	2.46417	0.31182	3.01e-05	0.007701	Lyases	Carbon-oxygen lyases	Hydro-lyases	4.2.1.126 N-acetylmuramic acid 6-phosphate etherase		Amino sugar and nucleotide sugar metabolism
EC2.7.8.26	1.188	2.27837	0.34203	0.00051376	0.01398	Transferases	Transferring phosphorus-containing groups	Transferases for other substituted phosphate groups	2.7.8.26 adenosylcobinamide-GDP ribazoletransferase
EC3.4.11.5	1.1214	2.17558	0.36732	0.0022666	0.030065	Hydrolases	Acting on peptide bonds (peptidases)	Aminopeptidases	3.4.11.5 prolyl aminopeptidase		Arginine and proline metabolism
EC3.5.1.25	0.89108	1.85456	0.30199	0.0031701	0.033822	Hydrolases	Acting on carbon-nitrogen bonds, other than peptide bonds	In linear amides	3.5.1.25 N-acetylglucosamine-6-phosphate deacetylase
EC3.4.21.89	0.74699	1.67829	0.21525	0.00051996	0.01398	Hydrolases	Acting on peptide bonds (peptidases)	Serine endopeptidases	3.4.21.89 Signal peptidase I
EC3.1.26.5	0.62563	1.54288	0.17424	0.00032983	0.011913	Hydrolases	Acting on ester bonds	Endoribonucleases producing 5'-phosphomonoesters	3.1.26.5 ribonuclease P
EC5.1.1.1	0.57399	1.48863	0.18766	0.0022227	0.030065	Isomerases	Racemases and epimerases	Acting on amino acids and derivatives	5.1.1.1 alanine racemase		D-Amino acid metabolism
EC3.5.1.88	0.54066	1.45464	0.15292	0.00040698	0.013152	Hydrolases	Acting on carbon-nitrogen bonds, other than peptide bonds	In linear amides	3.5.1.88 peptide deformylase
EC5.4.99.25	0.50725	1.42134	0.16339	0.0019054	0.029521	Isomerases	Intramolecular transferases	Transferring other groups	5.4.99.25 tRNA pseudouridine55 synthase
EC3.5.2.3	0.47967	1.39442	0.16596	0.0038485	0.037507	Hydrolases	Acting on carbon-nitrogen bonds, other than peptide bonds	In linear amides	3.5.2.3 dihydroorotase		Pyrimidine metabolism
EC5.4.99.12	0.43279	1.34984	0.14679	0.0031949	0.033822	Isomerases	Intramolecular transferases	Transferring other groups	5.4.99.12 tRNA pseudouridine38-40 synthase
EC1.1.1.85	-0.35394	-1.27805	0.11984	0.0031418	0.033822	Oxidoreductases	Acting on the CH-OH group of donors	With NAD+ or NADP+ as acceptor	1.1.1.85 3-isopropylmalate dehydrogenase		Biosynthesis of secondary metabolites, C5-Branched dibasic acid metabolism, Valine, leucine and isoleucine biosynthesis
EC6.1.1.18	-0.42008	-1.338	0.13575	0.0019719	0.029531	Ligases	Forming carbon-oxygen bonds	Ligases forming aminoacyl-tRNA and related compounds	6.1.1.18 glutamine-tRNA ligase		Aminoacyl-tRNA biosynthesis
EC2.6.1.52	-0.43477	-1.3517	0.14502	0.0027175	0.032377	Transferases	Transferring nitrogenous groups	Transaminases	2.6.1.52 phosphoserine transaminase		Biosynthesis of secondary metabolites, Cysteine and methionine metabolism, Glycine, serine and threonine metabolism, Methane metabolism, Microbial metabolism in diverse environments, Vitamin B6 metabolism
EC4.2.1.59	-0.45513	-1.37091	0.16449	0.0056599	0.046335	Lyases	Carbon-oxygen lyases	Hydro-lyases	4.2.1.59 3-hydroxyacyl-[acyl-carrier-protein] dehydratase		Biotin metabolism, Fatty acid biosynthesis
EC6.3.5.5	-0.46785	-1.38305	0.16049	0.0035554	0.035753	Ligases	Forming carbon-nitrogen bonds	Carbon-nitrogen ligases with glutamine as amido-N-donor	6.3.5.5 carbamoyl-phosphate synthase (glutamine-hydrolysing)		Alanine, aspartate and glutamate metabolism, Pyrimidine metabolism
EC2.3.1.39	-0.48926	-1.40372	0.15129	0.0012209	0.022715	Transferases	Acyltransferases	Transferring groups other than aminoacyl groups	2.3.1.39 [acyl-carrier-protein] S-malonyltransferase		Fatty acid biosynthesis
EC4.3.2.1	-0.49535	-1.40966	0.1308	0.00015239	0.007845	Lyases	Carbon-oxygen lyases	Amidine-lyases	4.3.2.1 argininosuccinate lyase		Alanine, aspartate and glutamate metabolism, Arginine biosynthesis, Biosynthesis of secondary metabolites
EC4.2.1.46	-0.50714	-1.42123	0.186	0.0064002	0.049147	Lyases	Carbon-oxygen lyases	Hydro-lyases	4.2.1.46 dTDP-glucose 4,6-dehydratase		Acarbose and validamycin biosynthesis, Biosynthesis of secondary metabolites, Biosynthesis of vancomycin group antibiotics, O-Antigen nucleotide sugar biosynthesis, Polyketide sugar unit biosynthesis, Streptomycin biosynthesis
EC1.1.1.42	-0.60127	-1.51705	0.20392	0.0031918	0.033822	Oxidoreductases	Acting on the CH-OH group of donors	With NAD+ or NADP+ as acceptor	1.1.1.42 isocitrate dehydrogenase (NADP+)		Biosynthesis of secondary metabolites, Carbon fixation pathways in prokaryotes, Citrate cycle (TCA cycle), Glutathione metabolism, Microbial metabolism in diverse environments
EC1.1.1.86	-0.63546	-1.55343	0.20846	0.0023014	0.030065	Oxidoreductases	Acting on the CH-OH group of donors	With NAD+ or NADP+ as acceptor	1.1.1.86 ketol-acid reductoisomerase (NADP+)		Biosynthesis of secondary metabolites, Pantothenate and CoA biosynthesis, Valine, leucine and isoleucine biosynthesis
EC2.7.7.8	-0.68062	-1.60283	0.23304	0.0034935	0.03575	Transferases	Transferring phosphorus-containing groups	Nucleotidyltransferases	2.7.7.8 polyribonucleotide nucleotidyltransferase
EC2.7.9.1	-0.71777	-1.64464	0.25599	0.005049	0.043663	Transferases	Transferring phosphorus-containing groups	Phosphotransferases with paired acceptors	2.7.9.1 pyruvate, phosphate dikinase		Biosynthesis of secondary metabolites, Carbon fixation in photosynthetic organisms, Carbon fixation pathways in prokaryotes, Glycolysis / Gluconeogenesis, Microbial metabolism in diverse environments, Pyruvate metabolism
EC2.1.1.51	-0.83764	-1.78712	0.28782	0.0036102	0.035753	Tranferases	Transferring one-carbon groups	Methyltransferases	2.1.1.51 rRNA (guanine-N1-)-methyltransferase
EC4.2.1.47	-0.84416	-1.79522	0.25172	0.00079786	0.018739	Lyases	Carbon-oxygen lyases	Hydro-lyases	4.2.1.47 GDP-mannose 4,6-dehydratase		Amino sugar and nucleotide sugar metabolism, Fructose and mannose metabolism, O-Antigen nucleotide sugar biosynthesis
EC1.1.1.271	-0.86445	-1.82065	0.23502	0.00023493	0.0090155	Oxidoreductases	Acting on the CH-OH group of donors	With NAD+ or NADP+ as acceptor	1.1.1.271 GDP-L-fucose synthase		Amino sugar and nucleotide sugar metabolism, Fructose and mannose metabolism, O-Antigen nucleotide sugar biosynthesis
EC1.17.4.1	-0.86455	-1.82077	0.2892	0.0027948	0.032377	Oxidoreductases	Acting on CH or CH2 groups	With a disulfide as acceptor	1.17.4.1 ribonucleoside-diphosphate reductase		Drug metabolism - other enzymes, Glutathione metabolism, Purine metabolism, Pyrimidine metabolism
EC4.1.1.11	-0.92193	-1.89465	0.24099	0.00013049	0.007845	Lyases	Carbon-carbon lyases	Carboxy-lyases	4.1.1.11 aspartate 1-decarboxylase		beta-Alanine metabolism, Biosynthesis of secondary metabolites, Pantothenate and CoA biosynthesis
EC5.3.1.25	-1.0129	-2.01796	0.36365	0.0053451	0.044913	Isomerases	Intramolecular oxidoreductases	Interconverting aldoses and ketoses, and related compounds	5.3.1.25 L-fucose isomerase		Fructose and mannose metabolism, Microbial metabolism in diverse environments
EC4.1.2.13	-1.0637	-2.09029	0.28122	0.0001554	0.007845	Lyases	Carbon-carbon lyases	Aldehyde-lyases	4.1.2.13 fructose-bisphosphate aldolase		Biosynthesis of secondary metabolites, Carbon fixation in photosynthetic organisms, Fructose and mannose metabolism, Glycolysis / Gluconeogenesis, Methane metabolism, Microbial metabolism in diverse environments, Pentose phosphate pathway
EC1.5.1.7	-1.0745	-2.10599	0.26807	6.1161e-05	0.0077958	Oxidoreductases	Acting on the CH-NH group of donors	With NAD+ or NADP+ as acceptor	1.5.1.7 saccharopine dehydrogenase (NAD+, L-lysine-forming)		Biosynthesis of secondary metabolites, Lysine biosynthesis, Lysine degradation
EC1.3.5.1	-1.0977	-2.14013	0.40263	0.0064035	0.049147	Oxidoreductases	Acting on the CH-CH group of donors	With a quinone or related compound as acceptor	1.3.5.1 succinate dehydrogenase		Biosynthesis of secondary metabolites, Butanoate metabolism, Carbon fixation pathways in prokaryotes, Citrate cycle (TCA cycle), Microbial metabolism in diverse environments, Oxidative phosphorylation
EC1.1.1.40	-1.1212	-2.17528	0.3602	0.0018544	0.029521	Oxidoreductases	Acting on the CH-OH group of donors	With NAD+ or NADP+ as acceptor	1.1.1.40 malate dehydrogenase (oxaloacetate-decarboxylating) (NADP+)		Carbon fixation in photosynthetic organisms, Microbial metabolism in diverse environments, Pyruvate metabolism
EC1.1.1.58	-1.4067	-2.6513	0.49322	0.0043433	0.041028	Oxidoreductases	Acting on the CH-OH group of donors	With NAD+ or NADP+ as acceptor	1.1.1.58 tagaturonate reductase		Pentose and glucuronate interconversions
EC3.2.1.31	-1.4142	-2.66512	0.45366	0.0018257	0.029521	Hydrolases	Glycosylases	Glycosidases, i.e. enzymes that hydrolyse O- and S-glycosyl compounds	3.2.1.31 beta-glucuronidase		Ascorbate and aldarate metabolism, Biosynthesis of secondary metabolites, Drug metabolism - other enzymes, Flavone and flavonol biosynthesis, Glycosaminoglycan degradation, Pentose and glucuronate interconversions, Porphyrin and chlorophyll metabolism
EC3.5.1.5	-1.808	-3.50157	0.47336	0.00013368	0.007845	Hydrolases	Acting on carbon-nitrogen bonds, other than peptide bonds	In linear amides	3.5.1.5 urease		Arginine biosynthesis, Atrazine degradation, Microbial metabolism in diverse environments, Purine metabolism
EC4.2.1.44	-1.8854	-3.69455	0.66865	0.0048075	0.043409	Lyases	Carbon-oxygen lyases	Hydro-lyases	4.2.1.44 myo-inosose-2 dehydratase

## Sheet: EC-Control vs HalfDSS
EC ID	log2FC	FC	lfcSE	Pvalues	FDR	Description	Pathway	Metabolism	Enzyme
EC1.4.1.21	4.7146	26.2565	1.1448	3.82e-05	0.014983	Oxidoreductases	Acting on the CH-NH2 group of donors	With NAD+ or NADP+ as acceptor	1.4.1.21 aspartate dehydrogenase	Nicotinate and nicotinamide metabolism
EC3.5.1.5	-1.9522	-3.86964	0.48069	4.8803e-05	0.014983	Hydrolases	Acting on carbon-nitrogen bonds, other than peptide bonds	In linear amides	3.5.1.5 urease	Arginine biosynthesis, Atrazine degradation, Microbial metabolism in diverse environments, Purine metabolism

## Sheet: EC-Control vs FullDSS
EC ID	log2FC	FC	lfcSE	Pvalues	FDR	Description	Pathway	Metabolism	Enzyme

## Sheet: EC-DSS vs HalfDSS
EC ID	log2FC	FC	lfcSE	Pvalues	FDR	Description	Pathway	Metabolism	Enzyme
EC2.8.3.8	-1.9122	-3.76383	0.36955	2.2862e-07	0.00014037	Transferases	Transferring sulfur-containing groups	CoA-transferases	2.8.3.8 acetate CoA-transferase	Aminobenzoate degradation, Butanoate metabolism, Microbial metabolism in diverse environments
EC4.3.1.15	-1.9195	-3.78292	0.47851	6.0331e-05	0.018522	Lyases	Carbon-nitrogen lyases	Ammonia-lyases	4.3.1.15 Diaminopropionate ammonia-lyase
EC2.7.7.77	-1.7294	-3.3159	0.45314	0.00013539	0.027709	Transferases	Transferring phosphorus-containing groups	Nucleotidyltransferases	2.7.7.77 molybdenum cofactor guanylyltransferase	Folate biosynthesis

## Sheet: EC-DSS vs FullDSS
EC ID	log2FC	FC	lfcSE	Pvalues	FDR	Description	Pathway	Metabolism	Enzyme
EC3.2.1.55	1.6728	3.18833	0.52901	0.0015667	0.035627	Hydrolases	Glycosylases	Glycosidases, i.e. enzymes that hydrolyse O- and S-glycosyl compounds	3.2.1.55 non-reducing end alpha-L-arabinofuranosidase
EC5.1.3.32	1.3009	2.46383	0.37755	0.00056985	0.034989	Isomerases	Racemases and epimerases	Acting on carbohydrates and derivatives	5.1.3.32 L-rhamnose mutarotase
EC1.1.1.40	1.0266	2.03722	0.31863	0.0012727	0.035627	Oxidoreductases	Acting on the CH-OH group of donors	With NAD+ or NADP+ as acceptor	1.1.1.40 malate dehydrogenase (oxaloacetate-decarboxylating) (NADP+)		Carbon fixation in photosynthetic organisms, Microbial metabolism in diverse environments, Pyruvate metabolism
EC2.4.1.281	1.0088	2.01224	0.30128	0.00081317	0.035627	Transferases	Glycosyltransferases	Hexosyltransferases	2.4.1.281 4-O-beta-D-mannosyl-D-glucose phosphorylase
EC5.3.1.14	0.88231	1.84332	0.23126	0.00013602	0.034989	Isomerases	Intramolecular oxidoreductases	Interconverting aldoses and ketoses, and related compounds	5.3.1.14 L-rhamnose isomerase		Fructose and mannose metabolism, Microbial metabolism in diverse environments
EC4.2.1.3	0.85263	1.80579	0.28024	0.0023464	0.042485	Lyases	Carbon-oxygen lyases	Hydro-lyases	4.2.1.3 aconitate hydratase		Biosynthesis of secondary metabolites, Carbon fixation pathways in prokaryotes, Citrate cycle (TCA cycle), Glyoxylate and dicarboxylate metabolism, Microbial metabolism in diverse environments
EC1.5.1.7	0.80133	1.74271	0.24014	0.00084701	0.035627	Oxidoreductases	Acting on the CH-NH group of donors	With NAD+ or NADP+ as acceptor	1.5.1.7 saccharopine dehydrogenase (NAD+, L-lysine-forming)		Biosynthesis of secondary metabolites, Lysine biosynthesis, Lysine degradation
EC4.2.1.47	0.78622	1.72455	0.22094	0.00037293	0.034989	Lyases	Carbon-oxygen lyases	Hydro-lyases	4.2.1.47 GDP-mannose 4,6-dehydratase		Amino sugar and nucleotide sugar metabolism, Fructose and mannose metabolism, O-Antigen nucleotide sugar biosynthesis
EC1.4.1.16	0.75343	1.6858	0.23171	0.0011474	0.035627	Oxidoreductases	Acting on the CH-NH2 group of donors	With NAD+ or NADP+ as acceptor	1.4.1.16 diaminopimelate dehydrogenase		Biosynthesis of secondary metabolites, Lysine biosynthesis
EC4.1.3.36	0.73904	1.66906	0.22451	0.00099553	0.035627	Lyases	Carbon-carbon lyases	Oxo-acid-lyases	4.1.3.36 1,4-dihydroxy-2-naphthoyl-CoA synthase		Biosynthesis of secondary metabolites, Ubiquinone and other terpenoid-quinone biosynthesis
EC2.7.9.1	0.70815	1.63371	0.22387	0.0015606	0.035627	Transferases	Transferring phosphorus-containing groups	Phosphotransferases with paired acceptors	2.7.9.1 pyruvate, phosphate dikinase		Biosynthesis of secondary metabolites, Carbon fixation in photosynthetic organisms, Carbon fixation pathways in prokaryotes, Glycolysis / Gluconeogenesis, Microbial metabolism in diverse environments, Pyruvate metabolism
EC4.3.3.6	0.67438	1.59591	0.21305	0.0015492	0.035627	Lyases	Carbon-nitrogen lyases	Amine-lyases	4.3.3.6 pyridoxal 5'-phosphate synthase (glutamine hydrolysing)		Vitamin B6 metabolism
EC1.1.1.271	0.66574	1.58638	0.2071	0.0013064	0.035627	Oxidoreductases	Acting on the CH-OH group of donors	With NAD+ or NADP+ as acceptor	1.1.1.271 GDP-L-fucose synthase		Amino sugar and nucleotide sugar metabolism, Fructose and mannose metabolism, O-Antigen nucleotide sugar biosynthesis
EC2.7.7.60	0.6605	1.58063	0.22363	0.0031416	0.049648	Transferases	Transferring phosphorus-containing groups	Nucleotidyltransferases	2.7.7.60 2-C-methyl-D-erythritol 4-phosphate cytidylyltransferase		Biosynthesis of secondary metabolites, Terpenoid backbone biosynthesis
EC5.3.1.4	0.65675	1.57653	0.2067	0.0014864	0.035627	Isomerases	Intramolecular oxidoreductases	Interconverting aldoses and ketoses, and related compounds	5.3.1.4 L-arabinose isomerase		Pentose and glucuronate interconversions
EC4.1.1.49	0.45873	1.37433	0.1314	0.0004811	0.034989	Lyases	Carbon-carbon lyases	Carboxy-lyases	4.1.1.49 phosphoenolpyruvate carboxykinase (ATP)		Biosynthesis of secondary metabolites, Carbon fixation in photosynthetic organisms, Citrate cycle (TCA cycle), Glycolysis / Gluconeogenesis, Microbial metabolism in diverse environments, Pyruvate metabolism
EC2.3.1.39	0.40512	1.3242	0.13245	0.0022235	0.042485	Transferases	Acyltransferases	Transferring groups other than aminoacyl groups	2.3.1.39 [acyl-carrier-protein] S-malonyltransferase		Fatty acid biosynthesis
EC4.2.1.33	0.38005	1.30139	0.12631	0.002621	0.045692	Lyases	Carbon-oxygen lyases	Hydro-lyases	4.2.1.33 3-isopropylmalate dehydratase		Biosynthesis of secondary metabolites, Valine, leucine and isoleucine biosynthesis
EC1.1.1.85	0.3484	1.27315	0.10383	0.00079264	0.035627	Oxidoreductases	Acting on the CH-OH group of donors	With NAD+ or NADP+ as acceptor	1.1.1.85 3-isopropylmalate dehydrogenase		Biosynthesis of secondary metabolites, C5-Branched dibasic acid metabolism, Valine, leucine and isoleucine biosynthesis
EC4.2.1.20	0.32819	1.25544	0.094727	0.00053107	0.034989	Lyases	Carbon-oxygen lyases	Hydro-lyases	4.2.1.20 tryptophan synthase		Biosynthesis of secondary metabolites, Glycine, serine and threonine metabolism, Phenylalanine, tyrosine and tryptophan biosynthesis
EC3.5.1.88	-0.42326	-1.34095	0.1314	0.0012765	0.035627	Hydrolases	Acting on carbon-nitrogen bonds, other than peptide bonds	In linear amides	3.5.1.88 peptide deformylase
EC2.7.1.33	-0.79273	-1.73235	0.24496	0.0012118	0.035627	Transferases	Transferring phosphorus-containing groups	Phosphotransferases with an alcohol group as acceptor	2.7.1.33 pantothenate kinase		Pantothenate and CoA biosynthesis
EC2.7.1.50	-0.83098	-1.77889	0.27678	0.002679	0.045692	Transferases	Transferring phosphorus-containing groups	Phosphotransferases with an alcohol group as acceptor	2.7.1.50 hydroxyethylthiazole kinase		Thiamine metabolism
EC3.5.1.25	-0.85978	-1.81476	0.26086	0.00098071	0.035627	Hydrolases	Acting on carbon-nitrogen bonds, other than peptide bonds	In linear amides	3.5.1.25 N-acetylglucosamine-6-phosphate deacetylase
EC2.1.2.2	-0.91208	-1.88176	0.2539	0.00032784	0.034989	Transferases	Transferring one-carbon groups	Hydroxymethyl-, formyl- and related transferases	2.1.2.2 phosphoribosylglycinamide formyltransferase 1		Biosynthesis of secondary metabolites, One carbon pool by folate, Purine metabolism
EC1.1.1.169	-0.97755	-1.96912	0.29869	0.0010648	0.035627	Oxidoreductases	Acting on the CH-OH group of donors	With NAD+ or NADP+ as acceptor	1.1.1.169 2-dehydropantoate 2-reductase		Biosynthesis of secondary metabolites, Pantothenate and CoA biosynthesis
EC2.8.3.8	-1.0655	-2.0929	0.35693	0.0028331	0.047015	Transferases	Transferring sulfur-containing groups	CoA-transferases	2.8.3.8 acetate CoA-transferase		Aminobenzoate degradation, Butanoate metabolism, Microbial metabolism in diverse environments
EC1.1.1.27	-1.0677	-2.09609	0.3434	0.0018756	0.038388	Oxidoreductases	Acting on the CH-OH group of donors	With NAD+ or NADP+ as acceptor	1.1.1.27 L-lactate dehydrogenase		Biosynthesis of secondary metabolites, Cysteine and methionine metabolism, Glycolysis / Gluconeogenesis, Microbial metabolism in diverse environments, Propanoate metabolism, Pyruvate metabolism
EC2.7.1.144	-1.1049	-2.15084	0.31341	0.00042296	0.034989	Transferases	Transferring phosphorus-containing groups	Phosphotransferases with an alcohol group as acceptor	2.7.1.144 tagatose-6-phosphate kinase		Galactose metabolism
EC2.7.4.9	-1.1691	-2.24871	0.30614	0.00013402	0.034989	Transferases	Transferring phosphorus-containing groups	Phosphotransferases with a phosphate group as acceptor	2.7.4.9 dTMP kinase		Pyrimidine metabolism
EC3.2.1.52	-1.1799	-2.26561	0.34134	0.00054694	0.034989	Hydrolases	Glycosylases	Glycosidases, i.e. enzymes that hydrolyse O- and S-glycosyl compounds	3.2.1.52 beta-N-acetylhexosaminidase		Amino sugar and nucleotide sugar metabolism, Glycosaminoglycan degradation, Glycosphingolipid biosynthesis - ganglio series, Glycosphingolipid biosynthesis - globo and isoglobo series, Other glycan degradation, Various types of N-glycan biosynthesis
EC2.7.7.9	-1.2282	-2.34275	0.38334	0.0013556	0.035627	Transferases	Transferring phosphorus-containing groups	Nucleotidyltransferases	2.7.7.9 UTP-glucose-1-phosphate uridylyltransferase		Amino sugar and nucleotide sugar metabolism, Biosynthesis of secondary metabolites, Galactose metabolism, Glycerolipid metabolism, O-Antigen nucleotide sugar biosynthesis, Pentose and glucuronate interconversions, Starch and sucrose metabolism
EC3.2.2.23	-1.2752	-2.42032	0.40685	0.001723	0.037783	Hydrolases	Glycosylases	Hydrolysing N-glycosyl compounds	3.2.2.23 DNA-formamidopyrimidine glycosylase
EC2.7.11.32	-1.293	-2.45037	0.42508	0.0023526	0.042485	Transferases	Transferring phosphorus-containing groups	Protein-serine/threonine kinases	2.7.11.32 [pyruvate, phosphate dikinase] kinase
EC2.7.4.27	-1.293	-2.45037	0.42508	0.0023526	0.042485	Transferases	Transferring phosphorus-containing groups	Phosphotransferases with a phosphate group as acceptor	2.7.4.27 [pyruvate, phosphate dikinase]-phosphate phosphotransferase
EC2.7.7.77	-1.2948	-2.45343	0.43858	0.0031535	0.049648	Transferases	Transferring phosphorus-containing groups	Nucleotidyltransferases	2.7.7.77 molybdenum cofactor guanylyltransferase		Folate biosynthesis
EC3.2.1.26	-1.5002	-2.82882	0.48096	0.0018132	0.038388	Transferases	Glycosylases	Glycosidases, i.e. enzymes that hydrolyse O- and S-glycosyl compounds	3.2.1.26 beta-fructofuranosidase		Biosynthesis of secondary metabolites, Galactose metabolism, Starch and sucrose metabolism
EC5.4.2.1	-1.5808	-2.99136	0.45484	0.00050982	0.034989	Isomerases	Intramolecular transferases	Phosphotransferases (phosphomutases)	5.4.2.1 phosphoglycerate mutase
EC2.1.1.10	-2.029	-4.08122	0.63518	0.0014011	0.035627	Transferases	Transferring one-carbon groups	Methyltransferases	2.1.1.10 homocysteine S-methyltransferase		Biosynthesis of secondary metabolites, Cysteine and methionine metabolism
